# Supplementary material for: Autophagy adaptors mediate Parkin-dependent mitophagy by forming sheet-like liquid condensates
Source: EMBO J. 2024 Oct 17;43(22):5613–34. doi: 10.1038/s44318-024-00272-5 (PMC11574277; doi:10.1038/s44318-024-00272-5)
Supplement: Supplementary file 3 — Movie EV2 [file 44318_2024_272_MOESM3_ESM.zip]

Archive with 3 entries (2 files):
- Movie EV2/
- Movie EV2/EMBOJ-2023-115537_Movie EV2.avi
- Movie EV2/Movie EV2 legend.docx
