# Supplementary material for: Autophagy adaptors mediate Parkin-dependent mitophagy by forming sheet-like liquid condensates
Source: EMBO J. 2024 Oct 17;43(22):5613–34. doi: 10.1038/s44318-024-00272-5 (PMC11574277; doi:10.1038/s44318-024-00272-5)
Supplement: Supplementary file 4 — Source data Fig. 1 [file 44318_2024_272_MOESM4_ESM.zip]

Archive with 28 entries (22 files):
- Figure1/Figure1A/
- Figure1/Figure1A/Gray Value in WT-Mit.xlsx
- Figure1/Figure1A/NBR1.tif
- Figure1/Figure1A/NDP52.tif
- Figure1/Figure1A/OPTN.tif
- Figure1/Figure1A/p62.tif
- Figure1/Figure1A/TAX1BP1.tif
- Figure1/Figure1A/Ub.tif
- Figure1/Figure1B/
- Figure1/Figure1B/Gray Value in WT-Mit-IM.xlsx
- Figure1/Figure1B/NBR1.tif
- Figure1/Figure1B/NDP52.tif
- Figure1/Figure1B/OPTN.tif
- Figure1/Figure1B/p62.tif
- Figure1/Figure1B/TAX1BP1.tif
- Figure1/Figure1B/Ub.tif
- Figure1/Figure1C/
- Figure1/Figure1C/Distribution in Mit-LC3 in WT.xlsx
- Figure1/Figure1D/
- Figure1/Figure1D/Anti-NDP52.tif
- Figure1/Figure1D/Anti-OPTN.tif
- Figure1/Figure1E/
- Figure1/Figure1E/Distribution-Mit-LC3.xlsx
- Figure1/Figure1E/NDP52.tif
- Figure1/Figure1E/OPTN.tif
- Figure1/Figure1E/TAX1BP1.tif
- Figure1/Figure1F/
- Figure1/Figure1F/Distribution-Mit-LC3 in PKO.xlsx
