# Supplementary material for: Autophagy adaptors mediate Parkin-dependent mitophagy by forming sheet-like liquid condensates
Source: EMBO J. 2024 Oct 17;43(22):5613–34. doi: 10.1038/s44318-024-00272-5 (PMC11574277; doi:10.1038/s44318-024-00272-5)
Supplement: Supplementary file 4 — Source data Fig. 1 [file 44318_2024_272_MOESM4_ESM.zip › Figure1/Figure1A/Gray Value in WT-Mit.xlsx]

## Sheet: Summary
Mit
Ub										p62										OPTN										NBR1										NDP52
Distance_(microns)	Gray_Value	Gray_Value								Distance_(microns)	Gray_Value	Gray_Value								Distance_(microns)	Gray_Value	Gray_Value								Distance_(microns)	Gray_Value	Gray_Value								Distance_(microns)	Gray_Value	Gray_Value
0	284.444	156.889		271.101	156.243		13.343	0.646		0	210.625	215.625		198.106	188.5		12.519	27.125		0	608	974.667		420.333	527.667		187.667	447		0	266.562	195		259.062	195		7.5	0		0	297.25	169		297.25	166.391		0	2.609
0.06905	337.305	159.838		271.101	156.243		66.204	3.595		0.06905	203.717	228.776		198.106	188.5		5.611	40.276		0.06905	568.523	956.881		420.333	527.667		148.19	429.214		0.06905	272.442	225.176		259.062	195		13.38	30.176		0.06905	310.719	174.822		297.25	166.391		13.469	8.431
0.13811	328.257	160.924		271.101	156.243		57.156	4.681		0.13811	244.009	298.745		198.106	188.5		45.903	110.245		0.13811	609.832	955.245		420.333	527.667		189.499	427.578		0.13811	303.241	259.214		259.062	195		44.179	64.214		0.13811	324.673	184.138		297.25	166.391		27.423	17.747
0.20716	292.225	163.854		271.101	156.243		21.124	7.611		0.20716	298.983	316.265		198.106	188.5		100.877	127.765		0.20716	656.496	955.077		420.333	527.667		236.163	427.41		0.20716	366.077	314.885		259.062	195		107.015	119.885		0.20716	356.524	198.574		297.25	166.391		59.274	32.183
0.27621	367.694	162.917		271.101	156.243		96.593	6.674		0.27621	467.655	322.101		198.106	188.5		269.549	133.601		0.27621	745.829	1035.85		420.333	527.667		325.496	508.178		0.27621	502.983	326.901		259.062	195		243.921	131.901		0.27621	357.881	224.176		297.25	166.391		60.631	57.785
0.34527	395.817	207.071		271.101	156.243		124.716	50.828		0.34527	952.301	349.971		198.106	188.5		754.195	161.471		0.34527	883.494	1244.63		420.333	527.667		463.161	716.961		0.34527	714.947	381.52		259.062	195		455.885	186.52		0.34527	480.062	258.978		297.25	166.391		182.812	92.587
0.41432	432.526	250.236		271.101	156.243		161.425	93.993		0.41432	1540.21	433.432		198.106	188.5		1342.11	244.932		0.41432	958.044	1298.41		420.333	527.667		537.711	770.747		0.41432	845.007	438.876		259.062	195		585.945	243.876		0.41432	561.753	426.736		297.25	166.391		264.503	260.345
0.48337	610.571	271.287		271.101	156.243		339.47	115.044		0.48337	1904.54	462.929		198.106	188.5		1706.43	274.429		0.48337	863.551	1297.44		420.333	527.667		443.218	769.775		0.48337	849.676	441.871		259.062	195		590.614	246.871		0.48337	671.689	689.032		297.25	166.391		374.439	522.641
0.55243	663.323	293.51		271.101	156.243		392.222	137.267		0.55243	1626.81	461.829		198.106	188.5		1428.71	273.329		0.55243	769.956	1151.71		420.333	527.667		349.623	624.045		0.55243	781.991	401.602		259.062	195		522.929	206.602		0.55243	713.309	916.439		297.25	166.391		416.059	750.048
0.62148	604.132	286.517		271.101	156.243		333.031	130.274		0.62148	1276.21	363.62		198.106	188.5		1078.11	175.12		0.62148	739.361	1078.6		420.333	527.667		319.028	550.933		0.62148	712.02	380.592		259.062	195		452.958	185.592		0.62148	705.93	884.819		297.25	166.391		408.68	718.428
0.69053	530.673	239.891		271.101	156.243		259.572	83.648		0.69053	1030.81	298.422		198.106	188.5		832.7	109.922		0.69053	599.105	970.159		420.333	527.667		178.772	442.492		0.69053	662.148	378.042		259.062	195		403.086	183.042		0.69053	594.058	815.042		297.25	166.391		296.808	648.651
0.75959	419.374	218.278		271.101	156.243		148.273	62.035		0.75959	917.212	289.444		198.106	188.5		719.106	100.944		0.75959	582.738	909.723		420.333	527.667		162.405	382.056		0.75959	587.897	383.357		259.062	195		328.835	188.357		0.75959	550.098	739.269		297.25	166.391		252.848	572.878
0.82864	394.056	211.851		271.101	156.243		122.955	55.608		0.82864	744.574	274.125		198.106	188.5		546.468	85.625		0.82864	523.678	895.851		420.333	527.667		103.345	368.184		0.82864	560.907	356.534		259.062	195		301.845	161.534		0.82864	541.086	706.948		297.25	166.391		243.836	540.557
0.89769	342.241	193.332		271.101	156.243		71.14	37.089		0.89769	622.486	247.075		198.106	188.5		424.38	58.575		0.89769	511.703	876.325		420.333	527.667		91.37	348.658		0.89769	533.776	373.149		259.062	195		274.714	178.149		0.89769	503.327	641.425		297.25	166.391		206.077	475.034
0.96675	324.15	189.87		271.101	156.243		53.049	33.627		0.96675	719.613	253.656		198.106	188.5		521.507	65.156		0.96675	590.545	823.644		420.333	527.667		170.212	295.977		0.96675	594.691	403.983		259.062	195		335.629	208.983		0.96675	477.1	584.289		297.25	166.391		179.85	417.898
1.0358	294.995	204.323		271.101	156.243		23.894	48.08		1.0358	687.315	295.01		198.106	188.5		489.209	106.51		1.0358	595.577	854.256		420.333	527.667		175.244	326.589		1.0358	682.828	419.127		259.062	195		423.766	224.127		1.0358	431.087	553.814		297.25	166.391		133.837	387.423
1.10485	302.5	209.5		271.101	156.243		31.399	53.257		1.10485	779.409	292.92		198.106	188.5		581.303	104.42		1.10485	655.156	820.294		420.333	527.667		234.823	292.627		1.10485	802.354	447.406		259.062	195		543.292	252.406		1.10485	436.625	641.786		297.25	166.391		139.375	475.395
1.17391	311.222	199.934		271.101	156.243		40.121	43.691		1.17391	889.08	285.047		198.106	188.5		690.974	96.547		1.17391	594.581	896.769		420.333	527.667		174.248	369.102		1.17391	876.81	378.981		259.062	195		617.748	183.981		1.17391	437.094	613.398		297.25	166.391		139.844	447.007
1.24296	326.076	197.402		271.101	156.243		54.975	41.159		1.24296	1043.18	320.95		198.106	188.5		845.074	132.45		1.24296	637.753	955.392		420.333	527.667		217.42	427.725		1.24296	846.821	318.413		259.062	195		587.759	123.413		1.24296	462.139	588.027		297.25	166.391		164.889	421.636
1.31201	397.952	182.433		271.101	156.243		126.851	26.19		1.31201	1165.23	330.333		198.106	188.5		967.12	141.833		1.31201	682.162	984.851		420.333	527.667		261.829	457.184		1.31201	627.586	260.651		259.062	195		368.524	65.651		1.31201	480.277	614.532		297.25	166.391		183.027	448.141
1.38107	349.281	213.516		271.101	156.243		78.18	57.273		1.38107	1527.25	392.956		198.106	188.5		1329.14	204.456		1.38107	744.184	1093		420.333	527.667		323.851	565.335		1.38107	484.599	253.467		259.062	195		225.537	58.467		1.38107	505.166	634.381		297.25	166.391		207.916	467.99
1.45012	392.858	217.933		271.101	156.243		121.757	61.69		1.45012	2078.15	490.465		198.106	188.5		1880.04	301.965		1.45012	803.345	1175.29		420.333	527.667		383.012	647.624		1.45012	383.991	251.339		259.062	195		124.929	56.339		1.45012	485.835	635.771		297.25	166.391		188.585	469.38
1.51917	488.845	229.023		271.101	156.243		217.744	72.78		1.51917	2171.86	466.967		198.106	188.5		1973.75	278.467		1.51917	914.409	1204.35		420.333	527.667		494.076	676.687		1.51917	274.08	293.409		259.062	195		15.018	98.409		1.51917	527.535	669.736		297.25	166.391		230.285	503.345
1.58823	588.931	266.965		271.101	156.243		317.83	110.722		1.58823	1796.47	403.962		198.106	188.5		1598.37	215.462		1.58823	978.99	1024.81		420.333	527.667		558.657	497.138		1.58823	259.062	314.125		259.062	195		0	119.125		1.58823	524.465	674.127		297.25	166.391		227.215	507.736
1.65728	637.75	298.09		271.101	156.243		366.649	141.847		1.65728	1030.8	339.301		198.106	188.5		832.694	150.801		1.65728	991.884	834.615		420.333	527.667		571.551	306.948												1.65728	612.754	712.8		297.25	166.391		315.504	546.409
1.72633	660.315	315.196		271.101	156.243		389.214	158.953		1.72633	610.323	297.594		198.106	188.5		412.217	109.094		1.72633	812.157	717.183		420.333	527.667		391.824	189.516												1.72633	659.306	813.539		297.25	166.391		362.056	647.148
1.79539	521.999	227.195		271.101	156.243		250.898	70.952		1.79539	428.74	253.041		198.106	188.5		230.634	64.541		1.79539	639.354	653.4		420.333	527.667		219.021	125.733												1.79539	673.716	806.251		297.25	166.391		376.466	639.86
1.86444	444.324	193.083		271.101	156.243		173.223	36.84		1.86444	327.153	210.482		198.106	188.5		129.047	21.982		1.86444	534.268	567.056		420.333	527.667		113.935	39.389												1.86444	823.898	833.088		297.25	166.391		526.648	666.697
1.9335	372.813	170.973		271.101	156.243		101.712	14.73		1.9335	280.196	232.725		198.106	188.5		82.09	44.225		1.9335	493.075	562.603		420.333	527.667		72.742	34.936												1.9335	769.109	814.932		297.25	166.391		471.859	648.541
2.00255	334.317	156.243		271.101	156.243		63.216	0		2.00255	213.845	190.943		198.106	188.5		15.739	2.443		2.00255	420.333	527.667		420.333	527.667															2.00255	626.663	664.762		297.25	166.391		329.413	498.371
2.0716	278.579	157.018		271.101	156.243		7.478	0.775		2.0716	198.106	197.448		198.106	188.5		0	8.948																						2.0716	494.032	473.881		297.25	166.391		196.782	307.49
2.14066	271.101	159.753		271.101	156.243		0	3.51		2.14066	198.188	188.5		198.106	188.5		0.082	0																						2.14066	390.866	303.854		297.25	166.391		93.616	137.463
2.20971	275.5	158.5		271.101	156.243		4.399	2.257																																2.20971	343.601	222.468		297.25	166.391		46.351	56.077
																																								2.27876	316.082	198.954		297.25	166.391		18.832	32.563
																																								2.34782	323.344	166.391		297.25	166.391		26.094	0
[truncated: 7 more columns]
