# Supplementary material for: Autophagy adaptors mediate Parkin-dependent mitophagy by forming sheet-like liquid condensates
Source: EMBO J. 2024 Oct 17;43(22):5613–34. doi: 10.1038/s44318-024-00272-5 (PMC11574277; doi:10.1038/s44318-024-00272-5)
Supplement: Supplementary file 4 — Source data Fig. 1 [file 44318_2024_272_MOESM4_ESM.zip › Figure1/Figure1B/Gray Value in WT-Mit-IM.xlsx]

## Sheet: Summary
Mit-LC3
Ub													p62													OPTN													NBR1
Distance_(microns)	Gray_Value	Gray_Value	Gray_Value										Distance_(microns)	Gray_Value	Gray_Value	Gray_Value										Distance_(microns)	Gray_Value	Gray_Value	Gray_Value										Distance_(microns)	Gray_Value	Gray_Value	Gray_Value
0	299.667	161.056	213.889		299.667	161.056	192.675		0	0	21.214		0	213.667	212.333	344		182.778	170.889	220.111		30.889	41.444	123.889		0	312.132	190.271	190.889		303.306	189.433	190.889		8.826	0.838	0		0	495.594	796.953	317.219		291.535	390.514	282.16		204.059	406.439
0.06905	309.387	167.811	214.094		299.667	161.056	192.675		9.72	6.755	21.419		0.06905	242.677	254.752	432.824		182.778	170.889	220.111		59.899	83.863	212.713		0.06905	344.63	189.433	200.167		303.306	189.433	190.889		41.324	0	9.278		0.06905	497.263	827.296	282.16		291.535	390.514	282.16		205.728	436.782
0.13811	390.057	170.014	193.527		299.667	161.056	192.675		90.39	8.958	0.852		0.13811	297.799	287.179	663.371		182.778	170.889	220.111		115.021	116.29	443.26		0.13811	393.417	221.135	220.191		303.306	189.433	190.889		90.111	31.702	29.302		0.13811	475.8	887.429	321.896		291.535	390.514	282.16		184.265	496.915
0.20716	331.805	173.477	205.972		299.667	161.056	192.675		32.138	12.421	13.297		0.20716	373.28	369.967	1049.96		182.778	170.889	220.111		190.502	199.078	829.845		0.20716	350.374	245.974	230.67		303.306	189.433	190.889		47.068	56.541	39.781		0.20716	550.832	1039.6	310.639		291.535	390.514	282.16		259.297	649.086
0.27621	375.284	200.083	192.675		299.667	161.056	192.675		75.617	39.027	0		0.27621	583.859	504.96	1395.38		182.778	170.889	220.111		401.081	334.071	1175.27		0.27621	343.936	283.925	249.859		303.306	189.433	190.889		40.63	94.492	58.97		0.27621	667.946	1268.21	320.883		291.535	390.514	282.16		376.411	877.693
0.34527	375.334	225.112	193.299		299.667	161.056	192.675		75.667	64.056	0.624		0.34527	719.671	621.935	1625.88		182.778	170.889	220.111		536.893	451.046	1405.76		0.34527	344.422	368.513	238.39		303.306	189.433	190.889		41.116	179.08	47.501		0.34527	718.389	1477.39	305.858		291.535	390.514	282.16		426.854	1086.88
0.41432	433.641	269.661	223.926		299.667	161.056	192.675		133.974	108.605	31.251		0.41432	898.015	632.602	1364.47		182.778	170.889	220.111		715.237	461.713	1144.36		0.41432	346.266	472.528	228.953		303.306	189.433	190.889		42.96	283.095	38.064		0.41432	891.559	1531.06	298.185		291.535	390.514	282.16		600.024	1140.55
0.48337	524.124	317.169	225.421		299.667	161.056	192.675		224.457	156.113	32.746		0.48337	819.004	607.073	1127.68		182.778	170.889	220.111		636.226	436.184	907.574		0.48337	383.903	572.542	276.906		303.306	189.433	190.889		80.597	383.109	86.017		0.48337	966.152	1652.58	329.152		291.535	390.514	282.16		674.617	1262.06
0.55243	480.006	305.709	216.962		299.667	161.056	192.675		180.339	144.653	24.287		0.55243	632.394	489.189	888.376		182.778	170.889	220.111		449.616	318.3	668.265		0.55243	393.415	645.295	303.192		303.306	189.433	190.889		90.109	455.862	112.303		0.55243	1036.68	1673.22	316.191		291.535	390.514	282.16		745.141	1282.71
0.62148	427.127	302.757	229.233		299.667	161.056	192.675		127.46	141.701	36.558		0.62148	486.087	407.3	639.901		182.778	170.889	220.111		303.309	236.411	419.79		0.62148	415.051	607.511	330.327		303.306	189.433	190.889		111.745	418.078	139.438		0.62148	1063.84	1575.79	291.957		291.535	390.514	282.16		772.309	1185.28
0.69053	399.97	298.822	241.45		299.667	161.056	192.675		100.303	137.766	48.775		0.69053	381.958	370.038	536.229		182.778	170.889	220.111		199.18	199.149	316.118		0.69053	434.177	557.439	379.331		303.306	189.433	190.889		130.871	368.006	188.442		0.69053	946.913	1359.56	341.571		291.535	390.514	282.16		655.378	969.046
0.75959	392.763	287.127	234.044		299.667	161.056	192.675		93.096	126.071	41.369		0.75959	342.781	347.439	489.633		182.778	170.889	220.111		160.003	176.55	269.522		0.75959	448.471	541.493	409.1		303.306	189.433	190.889		145.165	352.06	218.211		0.75959	777.323	1094.22	314.052		291.535	390.514	282.16		485.788	703.705
0.82864	386.803	257.929	240.049		299.667	161.056	192.675		87.136	96.873	47.374		0.82864	299.251	339.122	416.289		182.778	170.889	220.111		116.473	168.233	196.178		0.82864	509.805	524.321	510.321		303.306	189.433	190.889		206.499	334.888	319.432		0.82864	632.047	945.872	308.333		291.535	390.514	282.16		340.512	555.358
0.89769	396.375	251.125	278.875		299.667	161.056	192.675		96.708	90.069	86.2		0.89769	250.291	322.99	415.749		182.778	170.889	220.111		67.513	152.101	195.638		0.89769	615.305	510.349	620.83		303.306	189.433	190.889		311.999	320.916	429.941		0.89769	565.475	863.017	349.278		291.535	390.514	282.16		273.94	472.503
0.96675	337.675	276.347	273.984		299.667	161.056	192.675		38.008	115.291	81.309		0.96675	241.098	334.513	314.879		182.778	170.889	220.111		58.32	163.624	94.768		0.96675	718.292	501.848	720.371		303.306	189.433	190.889		414.986	312.415	529.482		0.96675	467.543	820.663	425.281		291.535	390.514	282.16		176.008	430.149
1.0358	348.518	293.682	303.886		299.667	161.056	192.675		48.851	132.626	111.211		1.0358	252.792	322.035	268.68		182.778	170.889	220.111		70.014	151.146	48.569		1.0358	763.636	498.042	853.923		303.306	189.433	190.889		460.33	308.609	663.034		1.0358	472.771	910.559	522.615		291.535	390.514	282.16		181.236	520.045
1.10485	358.624	253.79	333.675		299.667	161.056	192.675		58.957	92.734	141		1.10485	238.069	310.74	250.825		182.778	170.889	220.111		55.291	139.851	30.714		1.10485	856.356	505.157	900.074		303.306	189.433	190.889		553.05	315.724	709.185		1.10485	494.313	908.511	665.94		291.535	390.514	282.16		202.778	517.997
1.17391	425.583	236.17	459.233		299.667	161.056	192.675		125.916	75.114	266.558		1.17391	212.25	304.583	256.917		182.778	170.889	220.111		29.472	133.694	36.806		1.17391	881.579	522.626	894.497		303.306	189.433	190.889		578.273	333.193	703.608		1.17391	569.048	916.61	831.826		291.535	390.514	282.16		277.513	526.096
1.24296	455.663	279.275	438.152		299.667	161.056	192.675		155.996	118.219	245.477		1.24296	206.633	311.162	234.96		182.778	170.889	220.111		23.855	140.273	14.849		1.24296	958.343	556.405	984.824		303.306	189.433	190.889		655.037	366.972	793.935		1.24296	531.662	885.159	984.499		291.535	390.514	282.16		240.127	494.645
1.31201	585.075	315.18	640.623		299.667	161.056	192.675		285.408	154.124	447.948		1.31201	208.979	325.756	259.516		182.778	170.889	220.111		26.201	154.867	39.405		1.31201	1045.15	600.102	1059.62		303.306	189.433	190.889		741.846	410.669	868.732		1.31201	539.404	975.356	1438.53		291.535	390.514	282.16		247.869	584.842
1.38107	592.211	310.278	865.853		299.667	161.056	192.675		292.544	149.222	673.178		1.38107	225.431	304.349	245.095		182.778	170.889	220.111		42.653	133.46	24.984		1.38107	1288.47	616.719	1264.96		303.306	189.433	190.889		985.167	427.286	1074.07		1.38107	614.661	1048.61	1886.46		291.535	390.514	282.16		323.126	658.096
1.45012	547.742	291.953	945.216		299.667	161.056	192.675		248.075	130.897	752.541		1.45012	221.675	314.268	256.772		182.778	170.889	220.111		38.897	143.379	36.661		1.45012	1446.38	682.223	1379.52		303.306	189.433	190.889		1143.07	492.79	1188.63		1.45012	684.998	1045.11	2210.71		291.535	390.514	282.16		393.463	654.593
1.51917	501.118	246.479	866.089		299.667	161.056	192.675		201.451	85.423	673.414		1.51917	230.303	356.533	230.595		182.778	170.889	220.111		47.525	185.644	10.484		1.51917	1675.72	756.082	1407.16		303.306	189.433	190.889		1372.41	566.649	1216.28		1.51917	641.318	1081.33	2652.91		291.535	390.514	282.16		349.783	690.819
1.58823	406.728	214.447	696.177		299.667	161.056	192.675		107.061	53.391	503.502		1.58823	250.919	419.742	221.231		182.778	170.889	220.111		68.141	248.853	1.12		1.58823	1502.61	593.811	1240.91		303.306	189.433	190.889		1199.3	404.378	1050.02		1.58823	686.416	1065.95	2891.75		291.535	390.514	282.16		394.881	675.44
1.65728	374.104	197.647	466.63		299.667	161.056	192.675		74.437	36.591	273.955		1.65728	246.265	486.634	248.84		182.778	170.889	220.111		63.487	315.745	28.729		1.65728	1435.81	524.075	844.58		303.306	189.433	190.889		1132.51	334.642	653.691		1.65728	742.143	1009.5	2240.11		291.535	390.514	282.16		450.608	618.984
1.72633	349.159	179.626	344.638		299.667	161.056	192.675		49.492	18.57	151.963		1.72633	322.539	560.066	239.872		182.778	170.889	220.111		139.761	389.177	19.761		1.72633	1039.23	436.981	504.722		303.306	189.433	190.889		735.928	247.548	313.833		1.72633	664.795	944.902	2183.52		291.535	390.514	282.16		373.26	554.388
1.79539	319.667	173	266		299.667	161.056	192.675		20	11.944	73.325		1.79539	355.306	488.854	234.576		182.778	170.889	220.111		172.528	317.965	14.465		1.79539	709.339	400.995	334.048		303.306	189.433	190.889		406.033	211.562	143.159		1.79539	552.648	760.092	1731.05		291.535	390.514	282.16		261.113	369.578
													1.86444	381.055	445.758	234.658		182.778	170.889	220.111		198.277	274.869	14.547		1.86444	439.938	384.174	247.179		303.306	189.433	190.889		136.632	194.741	56.29		1.86444	406.451	515.016	932.703		291.535	390.514	282.16		114.916	124.502
													1.9335	344.003	318.693	226.268		182.778	170.889	220.111		161.225	147.804	6.157		1.9335	392.886	349.781	239.264		303.306	189.433	190.889		89.58	160.348	48.375		1.9335	327.522	436.125	659.423		291.535	390.514	282.16		35.987	45.611
													2.00255	303.792	253.494	231.676		182.778	170.889	220.111		121.014	82.605	11.565		2.00255	355.682	327.604	230.478		303.306	189.433	190.889		52.376	138.171	39.589		2.00255	291.535	390.514	439.765		291.535	390.514	282.16		0	0
													2.0716	257.181	193.023	210.685		182.778	170.889	220.111		74.403	22.134	-9.426		2.0716	358.367	339.228	190.993		303.306	189.433	190.889		55.061	149.795	0.104
													2.14066	223.519	187.915	257.121		182.778	170.889	220.111		40.741	17.026	37.01		2.14066	303.306	280.549	211.215		303.306	189.433	190.889		0	91.116	20.326
													2.20971	194.855	192.701	234.601		182.778	170.889	220.111		12.077	21.812	14.49
													2.27876	207.002	176.621	232.546		182.778	170.889	220.111		24.224	5.732	12.435
													2.34782	182.778	170.889	220.111		182.778	170.889	220.111		0	0	0
[truncated: 21 more columns]
