# Supplementary material for: Autophagy adaptors mediate Parkin-dependent mitophagy by forming sheet-like liquid condensates
Source: EMBO J. 2024 Oct 17;43(22):5613–34. doi: 10.1038/s44318-024-00272-5 (PMC11574277; doi:10.1038/s44318-024-00272-5)
Supplement: Supplementary file 4 — Source data Fig. 1 [file 44318_2024_272_MOESM4_ESM.zip › Figure1/Figure1C/Distribution in Mit-LC3 in WT.xlsx]

## Sheet: Ub
Distance_(microns)	Gray_Value	Gray_Value	Gray_Value		Distance_(microns)	Gray_Value	Gray_Value	Gray_Value		Distance_(microns)	Gray_Value	Gray_Value	Gray_Value		Distance_(microns)	Gray_Value	Gray_Value	Gray_Value		Distance_(microns)	Gray_Value	Gray_Value	Gray_Value		Distance_(microns)	Gray_Value	Gray_Value	Gray_Value
0	333.594	307.875	186.75		0	279.667	163.333	233.833		0	293	167.25	178.583		0	362.611	220.222	300.667		0	336.667	172.167	280.167		0	299.667	161.056	213.889
0.06905	331.25	331.918	169.029		0.06905	268.748	160.808	307.391		0.06905	307.389	170.892	187.925		0.06905	430.358	250.328	278.213		0.06905	330.543	165.563	288.057		0.06905	309.387	167.811	214.094
0.13811	370.11	332.991	176.099		0.13811	266.131	165.696	334.149		0.13811	354.127	189.034	192.296		0.13811	422.645	323.972	276.897		0.13811	289.046	160.718	337.33		0.13811	390.057	170.014	193.527
0.20716	374.955	336.324	199.28		0.20716	293.476	164.054	430.101		0.20716	471.312	247.328	180.283		0.20716	500.871	454.664	279.361		0.20716	304.979	161.604	468.732		0.20716	331.805	173.477	205.972
0.27621	466.761	390.573	216.745		0.27621	338.869	180.044	644.421		0.27621	507.597	268.287	195.849		0.27621	479.04	595.64	306.349		0.27621	317.923	178.443	747.594		0.27621	375.284	200.083	192.675
0.34527	601.274	457.778	223.817		0.34527	364.054	203.19	898.054		0.34527	511.713	272.822	216.335		0.34527	601.162	800.748	318.618		0.34527	323.619	235.5	1361.38		0.34527	375.334	225.112	193.299
0.41432	733.808	513.39	207.866		0.41432	459.5	231.327	1275.6		0.41432	471.428	285.726	207.028		0.41432	661.987	884.947	401.04		0.41432	368.944	273.869	2289.55		0.41432	433.641	269.661	223.926
0.48337	728.312	576.173	255.392		0.48337	575.861	283.194	1488.64		0.48337	394.427	283.695	225.721		0.48337	669.888	953	689.42		0.48337	425.08	395.12	2948.82		0.48337	524.124	317.169	225.421
0.55243	651.646	501.51	265.521		0.55243	579.143	301.143	1491.52		0.55243	357.7	271.937	253.16		0.55243	711.465	926.881	1050.57		0.55243	519.148	491.814	3153.22		0.55243	480.006	305.709	216.962
0.62148	572.458	443.007	298.182		0.62148	465.625	286.619	1212.35		0.62148	333.583	257.011	235.892		0.62148	659.134	1026.21	1377.59		0.62148	532.317	482.561	2886.46		0.62148	427.127	302.757	229.233
0.69053	425.924	368.157	305.455		0.69053	415.252	295.468	994.282		0.69053	344.867	239.409	221.054		0.69053	686.222	914.444	1549.33		0.69053	521.571	416.429	2208.86		0.69053	399.97	298.822	241.45
0.75959	414.327	337.607	388.362		0.75959	358.238	304.333	722.958		0.75959	351.16	251.16	255.495		0.75959	684.644	824.225	1657.53		0.75959	439.596	391.362	2024.04		0.75959	392.763	287.127	234.044
0.82864	368.792	343.691	444.698		0.82864	348.798	230.631	663.357		0.82864	340.178	272.227	263.496		0.82864	605.493	815.144	1723.48		0.82864	395.5	349.714	1872.96		0.82864	386.803	257.929	240.049
0.89769	332.737	304.474	485.443		0.89769	343.266	212.687	534.911		0.89769	338.807	268.893	302.578		0.89769	545.713	748.92	1575.07		0.89769	382.64	350.109	1857.77		0.89769	396.375	251.125	278.875
0.96675	363.356	282.673	483.826		0.96675	312.625	213.875	469.917		0.96675	386.324	250.564	380.928		0.96675	557.829	661.24	1565.51		0.96675	374.74	339.187	1700.06		0.96675	337.675	276.347	273.984
1.0358	367.142	280.94	537.446		1.0358	314.69	241.875	377.81		1.0358	453.219	244.262	489.214		1.0358	505.417	678.583	1575.56		1.0358	351.833	412	1262.83		1.0358	348.518	293.682	303.886
1.10485	399.453	291.758	564.82		1.10485	354.905	249.444	285.873		1.10485	519.14	296.736	615.663		1.10485	510.211	698.371	1528.38		1.10485	338.514	351.563	1286.6		1.10485	358.624	253.79	333.675
1.17391	403.417	311.76	517.003		1.17391	363.363	265.988	277.619		1.17391	621.101	280.099	782.082		1.17391	486.405	783.025	1728.62		1.17391	370.438	349.596	965.169		1.17391	425.583	236.17	459.233
1.24296	388.571	308.579	488.121		1.24296	380.179	265.458	268.554		1.24296	572.452	260.121	911.575		1.24296	620.816	873.864	1899.73		1.24296	329.343	330.214	779.808		1.24296	455.663	279.275	438.152
1.31201	435.706	309.894	578.811		1.31201	387.413	269.942	234.911		1.31201	569.074	258.307	940.229		1.31201	713.159	884.899	2202.38		1.31201	295.571	311.711	617.257		1.31201	585.075	315.18	640.623
1.38107	434.72	350.338	664.243		1.38107	431.571	276.881	220.286		1.38107	442.241	214.402	707.739		1.38107	779.741	1012	2806.89		1.38107	296.119	282.333	543.119		1.38107	592.211	310.278	865.853
1.45012	504.733	322.54	640.546		1.45012	453.958	285.5	201.75		1.45012	356.684	182.866	476.371		1.45012	768.151	1016.6	3269.64		1.45012	315.74	306.02	351.827		1.45012	547.742	291.953	945.216
1.51917	500.259	368.646	789.321		1.51917	559.224	349.986	189.032		1.51917	311.9	174.583	383.66		1.51917	914.496	1048.64	3518.59		1.51917	360.26	307.589	323.106		1.51917	501.118	246.479	866.089
1.58823	494.247	370.261	891.177		1.58823	609.113	372.036	208.315		1.58823	370	162	343.667		1.58823	826.633	869.288	3631.27		1.58823	332.237	331.906	303.236		1.58823	406.728	214.447	696.177
1.65728	502.498	291.385	1039.06		1.65728	634.429	396.476	213.571							1.65728	798.013	669.54	3115.87		1.65728	305.422	335.707	262.45		1.65728	374.104	197.647	466.63
1.72633	449.775	250.548	873.563		1.72633	552.613	356.685	211.724							1.72633	646.153	526.854	2501.4		1.72633	321.643	333.429	303.714		1.72633	349.159	179.626	344.638
1.79539	406.783	215.683	754.084		1.79539	481.661	357.815	223.357							1.79539	540.221	356.349	1695.08		1.79539	334.972	319.929	254.154		1.79539	319.667	173	266
1.86444	364.723	193.024	582.319		1.86444	453.137	310.887	221.69							1.86444	525.804	260.177	1015.31		1.86444	361.879	350.95	248.071
1.9335	338.079	170.085	398.359		1.9335	404.417	273.389	227.194							1.9335	485.007	251.478	623.282		1.9335	352.7	385.54	272.64
2.00255	312.24	166.588	288.456												2.00255	493.415	223.974	498.007		2.00255	426.337	427.232	324.07
2.0716	309.639	164.302	255.37												2.0716	476.056	229.556	485.889		2.0716	495.714	430.905	281.095
2.14066	362.443	160.499	230.514																	2.14066	485.211	372.414	282.283
2.20971	337	163.5	232																	2.20971	419.358	282.778	285.113
																				2.27876	384.403	219.27	269.439
																				2.34782	330.283	206.217	270.723
																				2.41687	297	184.833	253.5
	1.45385	1.56294				1.09546	1.31657				1.21377	1.03853				1.28537	1.10036				1.07384	1.14135				1.12991	0.993729
		0.930202					0.832057					1.16873					1.16814					0.940849					1.13704

## Sheet: p62
Distance_(microns)	Gray_Value	Gray_Value	Gray_Value		Distance_(microns)	Gray_Value	Gray_Value	Gray_Value		Distance_(microns)	Gray_Value	Gray_Value	Gray_Value		Distance_(microns)	Gray_Value	Gray_Value	Gray_Value		Distance_(microns)	Gray_Value	Gray_Value	Gray_Value		Distance_(microns)	Gray_Value	Gray_Value	Gray_Value
0	285.806	174.361	415.444		0	226.5	182.375	257		0	218.75	188.938	380		0	190.312	197.938	216.125		0	366.969	455.625	640.125		0	465.5	160.5	259.25
0.06905	319.902	179.4	531.52		0.06905	232.52	180.559	272.236		0.06905	209.636	203.069	430.129		0.06905	216.347	206.503	209.987		0.06905	380.262	363.437	771.905		0.06905	476.879	165.884	323.529
0.13811	484.504	200.275	695.85		0.13811	231.944	182.454	301.71		0.13811	228.177	245.815	423.581		0.13811	250.588	210.463	266.11		0.13811	459.144	401.94	1166.19		0.13811	832.978	167.579	546.34
0.20716	913.002	238.073	1176.86		0.20716	228.882	204.146	371.878		0.20716	231.25	299.15	455.862		0.20716	336.878	236.058	352.915		0.20716	608.219	394.309	1807.4		0.20716	1484.2	186.258	995.866
0.27621	1742.03	388.455	1901.34		0.27621	265.772	232.164	523.208		0.27621	272.522	392.317	468.239		0.27621	547.388	315.945	565.49		0.27621	842.046	418.827	2830.26		0.27621	2264.94	216.944	1539.28
0.34527	2346.08	541.047	2572.73		0.34527	311.802	302.623	747.014		0.34527	315.816	489.67	492.351		0.34527	797.206	456.612	791.67		0.34527	1342.46	583.588	3852.47		0.34527	2859.66	309.758	2530.14
0.41432	2494.01	613.189	2747.33		0.41432	388.783	426.055	1247.98		0.41432	365.375	554.581	500.419		0.41432	895.654	580.78	960.576		0.41432	1878.82	646.563	3925.33		0.41432	2361.52	316.64	2916.88
0.48337	1682.17	550.28	2204.04		0.48337	613.026	582.596	1510.56		0.48337	348.461	523.715	478.913		0.48337	877.719	659.99	1102.14		0.48337	2072.31	773.87	3994.4		0.48337	1997.62	331.849	3177.66
0.55243	945.664	483.419	1431.66		0.55243	775.339	650.996	1591.29		0.55243	375.938	443.947	508.265		0.55243	777.181	635.31	1127.61		0.55243	1923.88	735.502	3536.45		0.55243	1734.04	315.718	2897.21
0.62148	632.564	408.303	812.527		0.62148	783.349	646.457	1322.19		0.62148	311.212	362.975	626.694		0.62148	711.45	618.273	982.338		0.62148	1545.43	672.825	2710.86		0.62148	1461.23	312.204	2336.34
0.69053	543.189	359.81	420.229		0.69053	621.744	590.468	882.693		0.69053	378.84	323.927	749.312		0.69053	659.37	557.658	901.013		0.69053	1234.74	577.304	2162.79		0.69053	1325.47	290.884	2104.17
0.75959	525	338	334.083		0.75959	487.241	460.211	662.333		0.75959	333.128	313.619	804.304		0.75959	576.608	562.185	936.086		0.75959	1078.22	550.251	1763.89		0.75959	1169.87	302.347	1733.32
0.82864	506.205	376.674	274.695		0.82864	376.554	373.701	538.939		0.82864	368.225	293.675	859.6		0.82864	555.462	536.746	781.247		0.82864	1016.25	511.914	1584.27		0.82864	1140.43	292.636	1701.07
0.89769	521.583	374.734	265.687		0.89769	343.608	327.141	525.654		0.89769	384.946	311.222	950.237		0.89769	466.737	537.955	808.099		0.89769	951.905	517.45	1561.62		0.89769	1163.44	267.269	1479.6
0.96675	580.983	336.57	307.274		0.96675	323.294	363.665	490.233		0.96675	396.119	292.528	943.119		0.96675	501.597	596.079	764.105		0.96675	953.778	526.228	1228.32		0.96675	1263.76	261.573	1223.79
1.0358	709.114	383.148	304.95		1.0358	278.95	319.872	388.007		1.0358	392.625	344.875	1236.31		1.0358	502.661	580.224	654.772		1.0358	923.735	569.325	1400.09		1.0358	1390.48	310.838	777.481
1.10485	803.901	512.597	342.854		1.10485	250.303	306.304	324.382		1.10485	345.824	325.971	1053.49		1.10485	540.758	605.566	659.461		1.10485	922.098	593.225	1423.76		1.10485	1478.23	344.809	503.845
1.17391	971.204	515.355	292.763		1.17391	259.875	306.766	304.906		1.17391	395.978	307.26	1150.31		1.17391	526.842	653.964	555.645		1.17391	997.3	687.733	1526.17		1.17391	1292.08	315.978	384.724
1.24296	904.953	545.615	326.891		1.24296	224.681	301.678	279.204		1.24296	416.013	346.8	1144.42		1.24296	497.53	603.814	360.562		1.24296	1058.32	740.698	1685.63		1.24296	910.965	270.064	294.231
1.31201	688.174	417.669	359.981		1.31201	222.139	318.83	275.662		1.31201	471.808	394.778	1208.9		1.31201	527.187	642.978	405.398		1.31201	1198.31	784.061	1867.04		1.31201	563.605	245.357	360.327
1.38107	444.518	341.28	372.092		1.38107	218.766	322.859	255.855		1.38107	506.139	414.694	1342.14		1.38107	583.943	689.132	360.898		1.38107	1281.29	823.141	1926.74		1.38107	380.183	191.564	319.07
1.45012	258.859	291.244	311.727		1.45012	234.559	300.502	229.476		1.45012	566.831	424.05	1532.42		1.45012	584.394	723.951	288.577		1.45012	1433.67	801.835	1704.18		1.45012	313.328	167.422	309.922
1.51917	238.833	295	296.667		1.51917	241.655	304.084	215.869		1.51917	739.439	487.613	1655.23		1.51917	656.007	772.973	272.205		1.51917	1333.74	703.462	1617.7
					1.58823	230.971	322.62	214.861		1.58823	972.589	589.553	2243.61		1.58823	667.686	817.005	251.472		1.58823	1047.9	717.223	1121.99
					1.65728	230.134	380.542	209.965		1.65728	1084.84	718.263	2975.07		1.65728	671.878	852.459	239.516		1.65728	752.57	658.175	796.86
					1.72633	246.536	381.416	223.858		1.72633	1071.84	750.76	3203.96		1.72633	712.755	869.023	230.935		1.72633	639	624.875	754.688
					1.79539	237.756	407.812	209.754		1.79539	858.177	689.901	3012.73		1.79539	713.016	868.448	245.703
					1.86444	272.796	537.12	233.658		1.86444	563.625	634.275	2220.85		1.86444	701.147	761.688	261.978
					1.9335	284.2	512.241	253.483		1.9335	343.092	513.108	1559.06		1.9335	594.532	634.136	231.913
					2.00255	287.842	405.412	260.598		2.00255	286.359	476.307	1125.04		2.00255	430.171	557.501	210.079
					2.0716	286.056	339.479	231.218		2.0716	275.094	540.938	769.031		2.0716	320.497	449.138	240.839
					2.14066	255.422	258.3	225.625							2.14066	267.888	411.135	216.974
					2.20971	202.621	214.554	235.74							2.20971	232.812	397.719	215.938
					2.27876	222.791	173.138	204.84
					2.34782	214.625	178.75	216.25
	2.56796	1.12385				2.72145	1.21201				2.86358	1.35374				1.25615	0.759462				1.44546	0.940143				1.93451	0.962414
		2.28497					2.2454					2.1153					1.654					1.53749					2.01006

## Sheet: OPTN
Distance_(microns)	Gray_Value	Gray_Value	Gray_Value		Distance_(microns)	Gray_Value	Gray_Value	Gray_Value		Distance_(microns)	Gray_Value	Gray_Value	Gray_Value		Distance_(microns)	Gray_Value	Gray_Value	Gray_Value		Distance_(microns)	Gray_Value	Gray_Value	Gray_Value		Distance_(microns)	Gray_Value	Gray_Value	Gray_Value
0	294	687	357		0	212.75	637.188	740.312		0	191.5	228.375	315.5		0	268.167	230.833	559.667		0	701.889	513.722	289.056		0	312.132	190.271	190.889
0.06905	439.751	673.445	562.321		0.06905	242.534	607.734	953.338		0.06905	253.798	240.054	390.184		0.06905	349.442	214.666	792.496		0.06905	798.656	501.849	321.328		0.06905	344.63	189.433	200.167
0.13811	697.651	635.655	868.447		0.13811	337.106	612.591	1579.81		0.13811	312.171	244.745	544.316		0.13811	601.612	270.582	1040.15		0.13811	950.651	516.326	373.13		0.13811	393.417	221.135	220.191
0.20716	1283.68	738.43	1512.08		0.20716	634.219	736.834	2494.31		0.20716	448.51	241.513	797.912		0.20716	1111.49	375.03	1293.2		0.20716	1232.25	545.37	340.593		0.20716	350.374	245.974	230.67
0.27621	2335.87	967.797	2392.52		0.27621	1091.21	871.803	3428.1		0.27621	750.287	305.438	1117.11		0.27621	1715.47	470.441	1571.47		0.27621	1613.28	603.264	317.026		0.27621	343.936	283.925	249.859
0.34527	3276.87	1183.54	2971.32		0.34527	1435.21	948.129	3861.56		0.34527	1228.87	376.005	1926.28		0.34527	2023.65	530.95	1680.14		0.34527	1980.17	605.217	411.669		0.34527	344.422	368.513	238.39
0.41432	3177.38	1167.52	2751.15		0.41432	1589.1	1033.81	3789.45		0.41432	1375.41	413.099	2122.85		0.41432	1968.81	516.902	1514.12		0.41432	2357.68	632.556	481.944		0.41432	346.266	472.528	228.953
0.48337	2119.19	1189.81	2377.25		0.48337	1431.85	941.73	3202.43		0.48337	1230.4	439.343	2183.27		0.48337	1539.29	448.259	1381.31		0.48337	3631.77	738.314	694.837		0.48337	383.903	572.542	276.906
0.55243	1538.42	1100.02	1855.79		0.55243	1186.98	757.226	2377.66		0.55243	823.2	430.442	1816.55		0.55243	1311.6	517.011	1250.34		0.55243	4095	893.176	911.943		0.55243	393.415	645.295	303.192
0.62148	1298.32	1049.84	1581.15		0.62148	835.552	665.538	1929.1		0.62148	624.071	413.825	1560.42		0.62148	1033.61	489.075	1115.54		0.62148	4095	905.963	807.667		0.62148	415.051	607.511	330.327
0.69053	1028.8	1081.15	1270.92		0.69053	701.418	585.356	1649.52		0.69053	541.355	388.365	1179.86		0.69053	787.819	521.307	959.295		0.69053	4078.22	803.051	774.208		0.69053	434.177	557.439	379.331
0.75959	750.84	1190.16	1005.31		0.75959	594.411	557.612	1326.22		0.75959	486.901	370.593	889.723		0.75959	729.243	526.815	866.817		0.75959	3029.69	645.556	629.565		0.75959	448.471	541.493	409.1
0.82864	723.031	1164.16	908.484		0.82864	475.178	570.19	1211.77		0.82864	479.576	320.528	775.761		0.82864	676.465	519.972	809.534		0.82864	1494.41	518.839	535.463		0.82864	509.805	524.321	510.321
0.89769	689.742	1175.25	808.114		0.89769	462.078	584.844	1076.02		0.89769	344.487	305.195	662.247		0.89769	606.685	528.875	760.51		0.89769	758.741	449.776	330.005		0.89769	615.305	510.349	620.83
0.96675	652.807	1321.51	790.462		0.96675	435.779	615.865	1024.82		0.96675	338.85	338.474	654.672		0.96675	645.265	484.891	796.484		0.96675	464.944	352.175	276.427		0.96675	718.292	501.848	720.371
1.0358	618.445	1278.67	877.405		1.0358	403.752	655.482	957.397		1.0358	344.52	366.47	714.31		1.0358	529.856	589.53	787.135		1.0358	418.963	436.63	253.185		1.0358	763.636	498.042	853.923
1.10485	547.333	1330.83	747.333		1.10485	365.637	710.868	923.452		1.10485	345.734	396.235	721.041		1.10485	553.782	649.765	772.51		1.10485	370.505	459.049	326.481		1.10485	856.356	505.157	900.074
1.17391	443.023	1226.96	622.667		1.17391	293.157	807.232	818.784		1.17391	356.993	445.341	776.008		1.17391	463.825	656.375	734.053		1.17391	358.273	489.148	308.617		1.17391	881.579	522.626	894.497
1.24296	360.48	1078.1	535.824		1.24296	280.332	972.163	718.625		1.24296	368.136	498.12	795.73		1.24296	418.637	597.393	551.702		1.24296	328.167	502	274.056		1.24296	958.343	556.405	984.824
1.31201	277.204	970.654	521.861		1.31201	307.674	1228.83	658.665		1.31201	342.648	538.843	771.789		1.31201	335.775	570.771	449.816		1.31201	356.251	582.872	238.877		1.31201	1045.15	600.102	1059.62
1.38107	279.208	831.453	450.719		1.38107	309.498	1512.91	605.423		1.38107	308.32	506.385	778.245		1.38107	303.3	492.193	418.281		1.38107	368.116	613.569	247.667		1.38107	1288.47	616.719	1264.96
1.45012	234.567	674.119	374.309		1.45012	282.668	1555.07	553.493		1.45012	234.316	474.506	604.901		1.45012	269.791	381.947	410.801		1.45012	338.951	501.877	249.84		1.45012	1446.38	682.223	1379.52
1.51917	237.654	497.648	340.461		1.51917	258.221	1379.49	526.702		1.51917	235.262	399.142	431.455		1.51917	292.725	306.4	376.268		1.51917	288.343	408.512	228.357		1.51917	1675.72	756.082	1407.16
1.58823	200.231	405.287	295.959		1.58823	251.353	1146.83	467.355		1.58823	231.661	343.55	382.55		1.58823	272.556	287.333	346.222		1.58823	257.712	355.653	227.023		1.58823	1502.61	593.811	1240.91
1.65728	221.938	327.625	346.562		1.65728	247.077	969.147	354.498		1.65728	215.181	332.638	320.387							1.65728	234.889	305.593	186.222		1.65728	1435.81	524.075	844.58
					1.72633	238.724	780.108	326.969		1.72633	220.25	311	399.125							1.72633	243.745	231.594	272.364		1.72633	1039.23	436.981	504.722
					1.79539	243.125	702	322.562												1.79539	240.62	232.521	224.969		1.79539	709.339	400.995	334.048
																				1.86444	260.444	216.444	198.556		1.86444	439.938	384.174	247.179
																									1.9335	392.886	349.781	239.264
																									2.00255	355.682	327.604	230.478
																									2.0716	358.367	339.228	190.993
																									2.14066	303.306	280.549	211.215
	5.98698	0.889326				5.13443	0.6648				3.73615	0.815345				4.36296	0.808913				11.1242	1.47655				4.2594	1.17168
		6.73204					7.72327					4.58229					5.39361					7.53394					3.63528

## Sheet: NBR1
Distance_(microns)	Gray_Value	Gray_Value	Gray_Value		Distance_(microns)	Gray_Value	Gray_Value	Gray_Value		Distance_(microns)	Gray_Value	Gray_Value	Gray_Value		Distance_(microns)	Gray_Value	Gray_Value		Distance_(microns)	Gray_Value	Gray_Value	Gray_Value		Distance_(microns)	Gray_Value	Gray_Value	Gray_Value
0	517.359	823.266	293.781		0	414.203	1512.61	304.25		0	249.375	238.75	182.688		0	336.5	294.5		0	269.833	215.5	482		0	495.594	796.953	317.219
0.06905	513.698	874.839	297.168		0.06905	394.024	1311.46	298.233		0.06905	249.839	284.787	182.932		0.06905	348.394	353.943		0.06905	281.028	298.271	547.79		0.06905	497.263	827.296	282.16
0.13811	538.243	1004.33	297.937		0.13811	410.355	1309.73	379.244		0.13811	268.971	375.947	203.879		0.13811	361.967	361.096		0.13811	339.939	435.164	458.667		0.13811	475.8	887.429	321.896
0.20716	667.829	1215.27	326.329		0.20716	437.942	1399.32	562.243		0.20716	314.724	497.68	224.704		0.20716	416.55	523.37		0.20716	413.519	616.308	370.748		0.20716	550.832	1039.6	310.639
0.27621	734.359	1445.96	307.877		0.27621	460.482	1485.15	746.336		0.27621	372.143	751.837	246.388		0.27621	470.62	669.138		0.27621	552.289	797.61	520.798		0.27621	667.946	1268.21	320.883
0.34527	835.013	1561.56	300.583		0.34527	516.53	1598.7	849.924		0.34527	402.141	926.584	243.662		0.34527	580.472	723.361		0.34527	599.331	871.657	474.154		0.34527	718.389	1477.39	305.858
0.41432	979.199	1634.53	321.518		0.41432	563.565	1672.17	1068.2		0.41432	446.678	1239.62	172.352		0.41432	657.38	761.26		0.41432	574.791	792.843	462.886		0.41432	891.559	1531.06	298.185
0.48337	1022.29	1695.72	291.721		0.48337	628.423	1751.6	1221.92		0.48337	487.535	1480.43	221.207		0.48337	595.033	733.239		0.48337	538.271	768.651	599.761		0.48337	966.152	1652.58	329.152
0.55243	1057.98	1578.66	313.202		0.55243	627.484	1748.92	1109.39		0.55243	502.443	1346	231.403		0.55243	578.696	592.027		0.55243	481.28	583.203	467.445		0.55243	1036.68	1673.22	316.191
0.62148	977.161	1425.8	323.321		0.62148	628.814	1708.94	1091.18		0.62148	457.532	1205	255.473		0.62148	515.03	555.62		0.62148	470.197	534.593	502.906		0.62148	1063.84	1575.79	291.957
0.69053	808.21	1125.28	313.239		0.69053	576.69	1532.61	968.484		0.69053	428.337	1033.01	214.064		0.69053	477.611	518.722		0.69053	444.976	524.531	609.238		0.69053	946.913	1359.56	341.571
0.75959	644.353	957.208	298.493		0.75959	510.819	1402.02	749.905		0.75959	426.799	975.784	208.456		0.75959	514.599	474.783		0.75959	487.582	621.722	620.956		0.75959	777.323	1094.22	314.052
0.82864	577.005	876.483	347.027		0.82864	418.396	1387.6	743.6		0.82864	402.628	1037.86	282.255		0.82864	515.08	490.26		0.82864	554.38	719.183	703.798		0.82864	632.047	945.872	308.333
0.89769	470.177	807.251	415.932		0.89769	397.191	1320.65	655.357		0.89769	405.556	973.183	295.026		0.89769	514.102	498.011		0.89769	652.869	833.932	726.587		0.89769	565.475	863.017	349.278
0.96675	468.478	899.256	511.029		0.96675	411.861	1318.1	483.775		0.96675	395.828	924.5	299.922		0.96675	543.6	542.536		0.96675	890.412	957.86	779.375		0.96675	467.543	820.663	425.281
1.0358	491.288	899.061	665.059		1.0358	381.976	1304.42	399.616		1.0358	381.924	993.305	418.087		1.0358	619.25	602		1.0358	1169.92	1309.47	799.439		1.0358	472.771	910.559	522.615
1.10485	575.774	920.367	826.792		1.10485	377.125	1293.59	356.969		1.10485	454.806	1023.62	570.2		1.10485	670.818	679.098		1.10485	1419.74	1365.38	802.864		1.10485	494.313	908.511	665.94
1.17391	537.474	884.362	970.191		1.17391	392.608	1301.29	271.036		1.17391	460.395	1049.87	838.984		1.17391	744.579	664.064		1.17391	1562	1265.14	550.37		1.17391	569.048	916.61	831.826
1.24296	537.385	966.714	1387		1.24296	423.232	1492.47	215.301		1.24296	596.681	1229.38	998.007		1.24296	797.9	653.22		1.24296	1458.82	1079.62	710.558		1.24296	531.662	885.159	984.499
1.31201	604.989	1062.15	1867.3		1.31201	426.391	1625.72	224.415		1.31201	721.187	1192.71	1143.88		1.31201	855.844	724.984		1.31201	1278.8	859.893	604.204		1.31201	539.404	975.356	1438.53
1.38107	683.596	1050.21	2203.44		1.38107	467.27	1874.55	231.768		1.38107	740.694	1114.57	1398.61		1.38107	940.611	795.833		1.38107	1032.66	742.794	610.785		1.38107	614.661	1048.61	1886.46
1.45012	656.888	1056.56	2678.03		1.45012	457.061	1955.54	255.227		1.45012	826.848	1001.52	1586.39		1.45012	917.56	905.33		1.45012	962.509	730.243	575.984		1.45012	684.998	1045.11	2210.71
1.51917	660.828	1068.3	2916.79		1.51917	465.713	1882.95	217.899		1.51917	826.453	883.331	1363.89		1.51917	1003.2	993.3		1.51917	888.369	610.456	627.916		1.51917	641.318	1081.33	2652.91
1.58823	711.38	1002.66	2352.21		1.58823	401.189	1771.57	201.444		1.58823	716.838	701.053	1033.69		1.58823	1204.98	1139.42		1.58823	787.137	620.831	637.716		1.58823	686.416	1065.95	2891.75
1.65728	658.551	934.459	2270.89		1.65728	363.812	1480.19	197.938		1.65728	567.886	498.015	769.474		1.65728	1366.28	1343.2		1.65728	813.952	679.132	482.896		1.65728	742.143	1009.5	2240.11
1.72633	546.119	730.074	1743.7		1.72633	344.95	1251.45	214.684		1.72633	444.566	354.303	571.196		1.72633	1519.11	1274.64		1.72633	847.139	665.489	518.9		1.72633	664.795	944.902	2183.52
1.79539	408.898	540.35	1002.61		1.79539	318.389	1164.7	245.659		1.79539	352.064	292.479	405.533		1.79539	1501.92	1173.11		1.79539	794.093	650.239	639.334		1.79539	552.648	760.092	1731.05
1.86444	328.216	442.272	650.975		1.86444	303.766	1098.43	212.223		1.86444	296.088	250.958	311.614		1.86444	1359.53	943.99		1.86444	827.873	647.891	814.462		1.86444	406.451	515.016	932.703
1.9335	276.7	405.944	386.695		1.9335	329.82	1092.51	227.281		1.9335	265.75	202	261		1.9335	1078.92	1041.02		1.9335	796.703	642.155	808.571		1.9335	327.522	436.125	659.423
2.00255	271.875	333.188	363.375		2.00255	311.633	1038.55	235.201							2.00255	922.658	822.893		2.00255	780.24	697.111	1151.84		2.00255	291.535	390.514	439.765
					2.0716	326.378	1039.58	220.861							2.0716	758	871.5		2.0716	790.55	776.047	1878.07
					2.14066	309.254	936.185	188.332											2.14066	750.594	728.239	2793.72
					2.20971	302.922	826.828	239.781											2.20971	808.687	731.668	3224.43
																			2.27876	767.621	686.294	3536.61
																			2.34782	619.157	567.513	3185.29
																			2.41687	504.039	415.452	2628.45
																			2.48592	446.474	305.395	1871.89
																			2.55498	355.574	239.346	1229.91
																			2.62403	297.306	222.525	788.145
																			2.69308	268.507	202.935	683.934
																			2.76214	272.359	191.768	607.535
																			2.83119	259.833	197.389	570.556
	1.54768	1.58731				1.34938	0.895715				1.64566	1.20421				2.31086	1.76444			2.60624	1.56641				1.43348	1.54737
		0.975032					1.50648					1.36659					1.30968				1.66383					0.926396

## Sheet: NDP52
Distance_(microns)	Gray_Value	Gray_Value	Gray_Value		Distance_(microns)	Gray_Value	Gray_Value	Gray_Value		Distance_(microns)	Gray_Value	Gray_Value	Gray_Value		Distance_(microns)	Gray_Value	Gray_Value	Gray_Value		Distance_(microns)	Gray_Value	Gray_Value	Gray_Value		Distance_(microns)	Gray_Value	Gray_Value	Gray_Value
0	520.5	480	357.75		0	392.833	258	213.667		0	423.333	206.222	247.667		0	1154	516	1138.67		0	266.778	164.778	200.278		0	705.833	373.611	247.944
0.06905	579.879	492.776	462.828		0.06905	373.999	359.067	223.58		0.06905	479.069	225.686	234.118		0.06905	1241.5	529.703	1284.43		0.06905	270.271	163.333	204.917		0.06905	876.903	367.855	327.774
0.13811	789.857	690.907	420.184		0.13811	399.804	556.013	213.72		0.13811	535.98	264.863	209.451		0.13811	1383.98	553.875	1458.18		0.13811	280.125	163.625	206.917		0.13811	1716.2	314.35	358.449
0.20716	976.288	888.876	442.161		0.20716	496.935	706.039	207.519		0.20716	631.641	287.422	213.673		0.20716	1526.98	630.232	1362.63		0.20716	270.354	176.035	215.986		0.20716	3275.82	397.938	528.639
0.27621	1063.19	986.594	427.223		0.27621	590.285	802.179	202.59		0.27621	689.49	395.078	229.706		0.27621	1668.34	590.998	1389.55		0.27621	279.139	174.889	225.194		0.27621	4069.5	622.931	896.851
0.34527	932.702	942.133	427.893		0.34527	630.892	817.301	241.315		0.34527	827.255	474.275	290.755		0.34527	1869.23	574.567	1485.6		0.34527	295.292	212.333	236.354		0.34527	4095	1038.97	1090.79
0.41432	788.957	828.797	335.515		0.41432	687.937	870.699	195.802		0.41432	913.425	535.752	279.693		0.41432	2201.55	670.485	1610.97		0.41432	333.139	268.556	234.431		0.41432	4150	1235.54	1232.97
0.48337	753.394	750.192	314.997		0.48337	652.93	892.812	200.311		0.48337	846.539	577.52	226.029		0.48337	2605.22	681.614	1914.35		0.48337	398.097	309.854	221.681		0.48337	4025.2	1149.11	1257.55
0.55243	646.266	684	314.547		0.55243	650.142	791.119	198.737		0.55243	820.745	625.765	257.098		0.55243	3056.55	695.835	1920.19		0.55243	483.667	447.167	247		0.55243	3122.12	966.94	937.693
0.62148	588.363	544.567	329.581		0.62148	617.451	776.615	220.533		0.62148	823.84	644.356	278.261		0.62148	3405.57	766.955	2166.07		0.62148	604.278	535.972	296.16		0.62148	1807.79	853.049	718.48
0.69053	560.282	527.735	369.265		0.69053	886.799	778.608	273.027		0.69053	826.725	572.196	234.314		0.69053	3643.29	872.622	2281.29		0.69053	722.778	554.667	327.639		0.69053	1279.01	748.521	551.451
0.75959	553.065	499.555	459.763		0.75959	1359.73	955.768	475.954		0.75959	808.657	531.176	233.804		0.75959	3670.91	897.717	2219.71		0.75959	806.646	587.667	393.75		0.75959	973.67	768.257	412.612
0.82864	566.512	523.734	540.645		0.82864	2790.44	1134.15	596.062		0.82864	786.458	525.255	248.797		0.82864	3051.26	854.16	2075.73		0.82864	910.944	512.556	450.556		0.82864	766.7	775.538	339.84
0.89769	715.333	532.701	837.475		0.89769	3975.78	1387.26	729.944		0.89769	780.931	477.814	286.588		0.89769	2146.59	790.179	1556.15		0.89769	893.16	504.076	313.333		0.89769	651.901	861.028	279.987
0.96675	1088.45	735.543	1576.94		0.96675	4095	1692.26	812.887		0.96675	755	497.412	334.392		0.96675	1373.92	689.096	940.325		0.96675	958.417	501.458	388.083		0.96675	796.789	1009.53	304.115
1.0358	1814.81	859.728	2580.22		1.0358	4095	1582.41	886.97		1.0358	893.565	493.48	376.578		1.0358	759.433	494.967	674.5		1.0358	1059.68	441.465	418.181		1.0358	829.934	974.104	268.943
1.10485	2506.5	805.25	3484.25		1.10485	4095	1435.92	845.497		1.10485	1459.77	479.353	450.784		1.10485	597.257	432.916	405.753		1.10485	983.5	384.056	369.833		1.10485	807.3	745.213	277.569
1.17391	2684.9	746.616	3928.63		1.17391	4095	1252.02	704.76		1.17391	2568.17	556.167	639.667		1.17391	608.899	482.327	310.884		1.17391	1000.92	429.812	323.417		1.17391	624.581	498.476	284.776
1.24296	2720.27	565.788	4059.29		1.24296	4031.56	1000.65	482.938		1.24296	3675.91	649.523	1032.42		1.24296	677.795	450.448	269.595		1.24296	962.597	389.819	417.583		1.24296	513.644	289.976	304.858
1.31201	2391.22	451.709	3970.19		1.31201	3197.31	934.757	355.961		1.31201	4095	729.304	1467.07		1.31201	704.34	624.473	285.829		1.31201	958.451	426.924	409.243		1.31201	473.445	220.81	297.716
1.38107	2007.73	318.391	3267.65		1.38107	1634.58	820.419	272.077		1.38107	4095	727.667	1869.82		1.38107	673	558.533	274.333		1.38107	1096.75	415.333	321.083		1.38107	435.833	194.167	283.333
1.45012	1543.26	260.425	2169.25		1.45012	1224.01	904.264	252.438		1.45012	4095	701.144	1930.02		1.45012	502.563	364.272	273.407		1.45012	1128.43	438.312	398.625
1.51917	1063.14	208.604	1511.8		1.51917	966.933	826.087	224.668		1.51917	4095	673.529	1711.33		1.51917	434.876	283.513	264.841		1.51917	1350.71	459.958	419.917
1.58823	800.633	172.144	1171.72		1.58823	838.794	754.473	221.173		1.58823	3954.48	628.804	1501.92		1.58823	372.607	213.755	271.025		1.58823	1554.1	563.792	394.583
1.65728	589.422	170.531	933.641		1.65728	762.895	708.975	241.753		1.65728	3225.48	619.889	1283.52		1.65728	347.547	172.896	276.331		1.65728	1828.67	625.111	467.444
					1.72633	733.408	675.769	227.328		1.72633	2205.37	578.088	732.569		1.72633	338	163.722	222.889		1.72633	2116.76	601.458	558.688
					1.79539	758.202	690.002	195.731		1.79539	1524.9	455.039	491.373							1.79539	2325.5	567.042	597.25
					1.86444	807.115	694.021	214.688		1.86444	935.654	443.699	308.049							1.86444	2205.46	523.681	686.5
					1.9335	751.603	648.631	225.393		1.9335	705.02	362.451	241.608							1.9335	1794.94	446.583	600.167
					2.00255	709.606	685.63	224.96		2.00255	567.539	363.01	252.049							2.00255	1108.35	330.729	592.417
					2.0716	774.367	801.173	216.143		2.0716	574.549	332.588	232.007							2.0716	603.083	258.639	400.361
					2.14066	723.089	823.798	223.549		2.14066	527.451	287.569	208.588							2.14066	408.153	219.382	275.507
					2.20971	772.495	771.703	235.926		2.20971	501.529	230.588	266.706							2.20971	318.167	214.833	183.833
					2.27876	708.438	773.541	235.483		2.27876	483.333	238.621	229.663
					2.34782	610.555	744.198	233.733		2.34782	460.333	233.667	200.667
					2.41687	565.174	757.622	240.572
					2.48592	641.389	739.333	225.444
	2.55858	0.87141				5.28819	2.05421				4.95328	1.13183				5.21185	1.43756				2.55285	0.9401				5.0004	1.22387
		2.93613					2.57432					4.37633					3.62548					2.7155					4.08573

## Sheet: TAX1
Distance_(microns)	Gray_Value	Gray_Value	Gray_Value		Distance_(microns)	Gray_Value	Gray_Value	Gray_Value		Distance_(microns)	Gray_Value	Gray_Value	Gray_Value		Distance_(microns)	Gray_Value	Gray_Value	Gray_Value		Distance_(microns)	Gray_Value	Gray_Value	Gray_Value		Distance_(microns)	Gray_Value	Gray_Value	Gray_Value
0	273	164	187		0	479	199.5	480.5		0	636.75	673.25	787		0	433.167	891.25	686.25		0	309.594	242.859	239.641		0	360	167.125	333.375
0.06905	298.846	174.174	202.148		0.06905	513.677	232.039	437.37		0.06905	665.325	564.698	791.195		0.06905	480.881	931.241	802.854		0.06905	301.798	229.861	214.627		0.06905	376.844	168.186	390.545
0.13811	333.879	184.196	223.233		0.13811	491.922	332.769	472.122		0.13811	599.79	483.313	1210.16		0.13811	649.509	1037.53	1259.45		0.13811	291.248	257.651	271.553		0.13811	381.465	176.609	426.945
0.20716	356.487	205.229	241.289		0.20716	654.38	433.719	474.76		0.20716	545.145	564.493	2413.38		0.20716	777.458	1216.55	1807.52		0.20716	298.328	303.545	273.193		0.20716	448.926	208.263	757.698
0.27621	480.153	235.718	270.118		0.27621	758.572	722.614	397.569		0.27621	628.114	702.462	4036.75		0.27621	876.639	1348.1	2400.32		0.27621	298.912	362.618	322.503		0.27621	636.312	242.144	1370.29
0.34527	737.252	330.589	373.284		0.34527	927.054	904.25	390.622		0.34527	865.13	890.05	4093.23		0.34527	1107.38	1574.54	3117		0.34527	311.209	413.86	234.858		0.34527	912.396	315	2157.1
0.41432	1171.74	450.05	438.462		0.41432	1130.45	1164.79	464.913		0.41432	1062.64	1149.61	4095		0.41432	1269.46	1661.22	3888.46		0.41432	380.213	438.711	345.176		0.41432	1099.88	345.14	2732.79
0.48337	1560.21	547.972	535.085		0.48337	1147.14	1254.15	443.432		0.48337	1136.68	1279.15	4095		0.48337	1461.3	1730.04	4081.28		0.48337	410.561	477.391	422.671		0.48337	1263.42	345.659	2870.78
0.55243	1686.08	676.263	658.329		0.55243	1151.58	1367.55	432.162		0.55243	1148.28	1300.11	4053.04		0.55243	1070.12	1465.47	3963.88		0.55243	499.752	509.884	482.472		0.55243	956.557	322.777	1857.79
0.62148	1844.04	759.664	594.006		0.62148	1030.88	1393.41	466.975		0.62148	989.458	1094.29	3789.11		0.62148	780.966	1309.1	3555.26		0.62148	716.461	538.946	561.167		0.62148	780.122	280.491	1506.76
0.69053	1711.84	788.626	635.448		0.69053	1015.55	1157.6	445.27		0.69053	991.825	998.635	3675.96		0.69053	648.816	1062.99	3041.11		0.69053	856.51	597.804	709.799		0.69053	720.385	267.031	1025.81
0.75959	1426.4	817.337	550.953		0.75959	996.111	1136	482.556		0.75959	843.073	899.978	3453.16		0.75959	494.227	936.211	2523.64		0.75959	1069.52	585.537	757.038		0.75959	662.239	266.271	772.514
0.82864	1246.43	742.502	464.839		0.82864	887.405	1118.14	492.058		0.82864	782.735	859.591	3438.93		0.82864	416.836	918.553	2307.33		0.82864	1361.99	624.279	783.381		0.82864	672.899	265.056	608.311
0.89769	845.002	674.225	309.238		0.89769	885.024	1059.89	638.404		0.89769	838.861	826.138	3396.85		0.89769	450.333	962.875	1983.33		0.89769	1318.19	646.978	853.786		0.89769	658.845	270.42	520.337
0.96675	660.71	646.984	279.885		0.96675	884.7	1033.96	890.653		0.96675	808.996	949.666	3748.33		0.96675	481.798	979.08	1849.3		0.96675	1075.54	611.934	763.142		0.96675	593.666	264.745	390.819
1.0358	589.759	657.579	274.457		1.0358	884.81	1068.24	1097.86		1.0358	799.115	955.055	3256.41		1.0358	515.195	1012.36	1787.29		1.0358	856.649	567.792	537.794		1.0358	564.5	235.375	399.016
1.10485	602.194	568.163	250.73		1.10485	849.743	1116.49	1309.14		1.10485	873.15	1036.34	3220.64		1.10485	516.603	1011.05	1588.26		1.10485	640.005	545.25	382.71		1.10485	595.618	231.385	335.063
1.17391	536.578	487.109	254.812		1.17391	897.561	1065.51	1888.18		1.17391	976.778	1105.98	3061.11		1.17391	563.439	1072.26	1447.73		1.17391	422.125	555.688	395.93		1.17391	633.675	270.034	357.941
1.24296	499.664	456.087	218.482		1.24296	878.963	1049.88	2341.62		1.24296	1074.06	1250.61	2897.98		1.24296	585.359	1160.08	1357.28		1.24296	399.493	600.71	262.897		1.24296	657.186	260.76	392.544
1.31201	467.485	578.865	219.497		1.31201	832.511	1098.63	2889.29		1.31201	1099.43	1211.97	2559.14		1.31201	522.746	1265.41	1377.61		1.31201	405.401	554.624	259.503		1.31201	725.796	305.079	338.552
1.38107	506.458	466.427	210.128		1.38107	971.135	1190.89	3683.03		1.38107	1154.26	1039.82	2245.73		1.38107	493.773	1483.91	1385.48		1.38107	437.92	571.683	337.534		1.38107	918.417	332.99	319.198
1.45012	472.671	461.659	224.797		1.45012	1092.97	1225.17	4087.71		1.45012	988.19	724.668	1485.23		1.45012	492.643	1722.06	1455.93		1.45012	361.149	604.496	291.649		1.45012	1055.06	385.465	320.76
1.51917	475.242	471.822	233.193		1.51917	1080.61	1255.94	4095		1.51917	726.624	449.749	1387.81		1.51917	518.241	1852.58	1364.17		1.51917	335.078	619.09	250.506		1.51917	1138.44	398.306	314.562
1.58823	478.04	462.406	215.819		1.58823	1018.83	1045.9	4095		1.58823	657.495	299.366	1196.88		1.58823	509.577	1863.6	1107.3		1.58823	345.115	606.815	251.118		1.58823	1158.96	379.173	315.307
1.65728	447.163	524.163	193.817		1.65728	1007.9	911.037	4095		1.65728	538.555	266.132	1250.7		1.65728	416.879	1862.81	797.368		1.65728	334.429	592.584	286.695		1.65728	971.14	321.953	349.802
1.72633	515.32	572.277	217.65		1.72633	955.406	767.859	4068.64		1.72633	480	266.5	1313.5		1.72633	366.829	1791.55	692.889		1.72633	364.876	577.69	262.786		1.72633	676.958	237.885	251.115
1.79539	494.05	628.424	210.94		1.79539	786.954	540.043	3685.7							1.79539	376.389	1791.03	550.847		1.79539	450.073	608.903	309.533		1.79539	682.309	205.388	394.289
1.86444	525.026	669.728	259.98		1.86444	639.802	365.868	2396.37												1.86444	362.53	594.359	324.016		1.86444	492.934	200.451	301.491
1.9335	647.593	675.037	212.857		1.9335	562.58	228.837	1250.9												1.9335	338.797	493.063	357.33		1.9335	419.87	187.514	297.522
2.00255	573.006	527.7	204.896		2.00255	552.787	195.744	757.985												2.00255	327.962	431.207	320.722		2.00255	412.427	178.279	296.222
2.0716	473.03	385.811	203.047		2.0716	419.438	189.719	586.95												2.0716	319.292	389.62	313.236		2.0716	399.969	172.859	324.25
2.14066	445.516	270.303	214.154		2.14066	509.802	170.381	525.98												2.14066	287.959	293.653	297.441
2.20971	406.007	236.612	210.689		2.20971	525.964	160.576	564.1												2.20971	299.856	244.592	318.438
2.27876	334.952	208.464	210.54		2.27876	520	164	402												2.27876	277.671	258.789	346.219
2.34782	317.875	182.75	195.062																	2.34782	287.75	244.781	315.219
	2.84753	1.2108				1.05363	1.10945				1.00521	0.961929				2.81973	0.92833				3.02616	1.06253				1.09014	0.867823
		2.35177					0.949683					1.04499					3.03742					2.84807					1.25618

## Sheet: Summary
Ub	0.930202	0.832057	1.16873	1.16814	0.940849	1.13704
OPTN	6.73204	7.72327	4.58229	5.39361	7.53394	3.63528
NBR1	0.975032	1.50648	1.36659	1.30968	1.66383	0.926396
NDP52	2.93613	2.57432	4.37633	3.62548	2.7155	4.08573
TAX1BP1	2.35177	0.949683	1.04499	3.03742	2.84807	1.25618
