# Supplementary material for: Autophagy adaptors mediate Parkin-dependent mitophagy by forming sheet-like liquid condensates
Source: EMBO J. 2024 Oct 17;43(22):5613–34. doi: 10.1038/s44318-024-00272-5 (PMC11574277; doi:10.1038/s44318-024-00272-5)
Supplement: Supplementary file 4 — Source data Fig. 1 [file 44318_2024_272_MOESM4_ESM.zip › Figure1/Figure1E/Distribution-Mit-LC3.xlsx]

## Sheet: OPTN
Distance_(microns)	Gray_Value	Gray_Value	Gray_Value		Distance_(microns)	Gray_Value	Gray_Value	Gray_Value		Distance_(microns)	Gray_Value	Gray_Value	Gray_Value		Distance_(microns)	Gray_Value	Gray_Value	Gray_Value		Distance_(microns)	Gray_Value	Gray_Value	Gray_Value		Distance_(microns)	Gray_Value	Gray_Value	Gray_Value
0	267.278	167.278	195.333		0	226	223.75	201.417		0	222.5	738.5	268.5		0	208.5	246.625	170.25		0	206.812	196.062	189.25		0	348.703	344.938	178.719
0.06905	265.676	183.849	203.013		0.06905	223.328	224.899	181.896		0.06905	234.127	742.179	250.743		0.06905	237.4	224.763	196.605		0.06905	227.735	206.47	163.818		0.06905	364.865	309.42	213.27
0.13811	318.543	175.453	210.221		0.13811	255.413	245.379	223.837		0.13811	213.776	853.502	211.885		0.13811	257.187	195.421	191.571		0.13811	338.197	206.793	168.511		0.13811	527.888	343.078	234.713
0.20716	367.618	175.944	226.887		0.20716	398.822	251	304.225		0.20716	228.895	953.881	256.751		0.20716	247.251	204.306	173.879		0.20716	365.053	277.044	177.258		0.20716	816.195	343.325	213.828
0.27621	323.393	188.367	185.769		0.27621	670.172	256.22	248.488		0.27621	250.67	927.394	210.577		0.27621	233.341	225.915	175.584		0.27621	420.939	349.118	157.249		0.27621	1610.82	390.451	356.484
0.34527	419.185	205.778	211.951		0.34527	909.671	293.471	285.538		0.34527	223.121	885.811	220.584		0.34527	247.222	260.07	180.835		0.34527	503.967	329.465	188.084		0.34527	2682.29	438.661	559.542
0.41432	472.06	243.19	249.99		0.41432	1009.67	285.932	320.2		0.41432	238.652	756.14	228.449		0.41432	216	334.832	203.527		0.41432	470.425	345.054	193.035		0.41432	3477.65	449.193	696.67
0.48337	522.35	248.499	258.105		0.48337	1157.31	246.49	318.98		0.48337	225.489	641.435	272.727		0.48337	226.014	501.378	215.668		0.48337	413.01	364.882	172.537		0.48337	3862.04	519.288	670.345
0.55243	618.335	262.439	305.095		0.55243	1181.75	219.543	305.169		0.55243	220.626	558.458	295.755		0.55243	269.028	515.207	217.94		0.55243	409.376	318.21	202.91		0.55243	3211.51	524.694	709.694
0.62148	602.738	280.353	351.718		0.62148	1392.88	216.46	343.742		0.62148	205.769	531.944	273.573		0.62148	303.032	468.63	220.287		0.62148	418.852	300.589	186.487		0.62148	2021.45	461.042	592.798
0.69053	925.015	229.475	297.843		0.69053	1512.63	233.566	296.659		0.69053	207.924	518.779	298.771		0.69053	321.935	396.799	250.015		0.69053	471.943	294.772	156.722		0.69053	1407.86	406.616	511.363
0.75959	1196.84	210.845	317.002		0.75959	1827.5	210.833	304.333		0.75959	256.138	507.722	273.956		0.75959	420.311	408.72	304.621		0.75959	557.1	334.676	175.363		0.75959	923.401	352.978	369.036
0.82864	1404.34	196.297	378.827		0.82864	2485.61	229.815	408.789		0.82864	261.815	455.612	328.154		0.82864	574.046	415.292	273.746		0.82864	829.297	365.592	203.167		0.82864	609	332.375	298.375
0.89769	1612.13	197.947	363.071		0.89769	3085.84	243.29	458.559		0.89769	298.164	528.662	381.73		0.89769	719.059	420.24	282.102		0.89769	1410.73	387.075	223.057		0.89769	448	396.414	222.448
0.96675	1856.97	204.955	434.641		0.96675	3731.99	228.051	420.101		0.96675	394.178	494.423	372.106		0.96675	983.474	389.392	280.487		0.96675	2449.1	461.365	205.841		0.96675	347.592	413.492	267.973
1.0358	2235.5	224.5	464.5		1.0358	3687.26	230.978	403.806		1.0358	575.346	525.183	400.139		1.0358	1543.32	406.479	329.268		1.0358	3566.47	514.301	194.388		1.0358	281.839	431.549	243.599
1.10485	2873.84	242.228	520.978		1.10485	2864.49	224.379	426.959		1.10485	707.102	637.255	462.57		1.10485	2471.37	618.522	479.66		1.10485	3865.56	486.108	235.85		1.10485	282.378	559.736	212.62
1.17391	3091.69	256.432	538.626		1.17391	1783.73	206.895	416.897		1.17391	913.005	674.63	541.433		1.17391	3047.65	701.976	469.7		1.17391	2904.5	502.639	214.548		1.17391	327.447	645.257	178.41
1.24296	2673.04	226.998	620.291		1.24296	907.22	188.972	330.134		1.24296	1166.87	733.568	603.592		1.24296	2892.36	542.332	492.981		1.24296	1608.46	423.617	196.935		1.24296	310.762	594.066	181.219
1.31201	1634.09	221.003	512.941		1.31201	422.425	175.67	217.245		1.31201	1478.51	800.644	734.521		1.31201	2486.9	453.405	332.594		1.31201	849	407	276		1.31201	336.659	665.034	189.627
1.38107	841.401	216.997	373.5		1.38107	258.28	183.765	195.757		1.38107	1622.09	773.853	709.22		1.38107	1547.07	331.337	241.91		1.38107	447.434	314.967	171.496		1.38107	338.918	573.314	210.788
1.45012	556.369	192.373	313.522		1.45012	237.245	187.786	218.136		1.45012	1345.72	675.561	595.257		1.45012	799.909	325.812	222.076		1.45012	350.127	326.537	162.488		1.45012	303.963	554.981	214.203
1.51917	461.238	194.363	232.07		1.51917	233.667	185.944	196.611		1.51917	994.666	608.332	430.189		1.51917	420.135	378.959	209.448		1.51917	255.074	288.091	154.877		1.51917	307.561	452.033	173.691
1.58823	363.011	180.216	210.073							1.58823	592.058	573.128	344.229		1.58823	315	336	206.5		1.58823	232.011	292.489	159.349		1.58823	299.437	371.257	207.852
1.65728	372.73	175.17	205.21							1.65728	410.011	571.477	252.611							1.65728	240.686	278.046	157.145		1.65728	268.125	328.594	259.844
1.72633	276.907	159.895	204.401							1.72633	320.482	591.85	256.81							1.72633	227.66	274.145	181.71
1.79539	287.309	164.441	202.82							1.79539	305.632	581.913	284.758							1.79539	227.113	304.451	183.871
1.86444	252.731	166.36	183.227							1.86444	362.17	560.46	215.62							1.86444	223.618	310.92	201.579
1.9335	244.294	163.138	179.105							1.9335	375.8	569.533	209.135							1.9335	237.879	330.796	180.066
2.00255	245.402	162.22	195.827							2.00255	309	553.667	235.333							2.00255	246.018	356.963	163.391
2.0716	273.806	157.306	190.722																	2.0716	276.432	341.439	179.854
																				2.14066	298.856	327.849	218.893
																				2.20971	219.711	250.778	165.696
																				2.27876	211.968	201.735	170.535
	5.00003	0.914675				5.5687	0.787056				6.471	0.839354				11.3284	1.36251			2.34782	218.725	173.516	184.883			11.7944	1.22978
		5.46645					7.07536					7.7095					8.31432			2.41687	213.144	192.114	171.859				9.59068
																				2.48592	167.075	182.355	152.255
																				2.55498	166.313	166.917	159.844
																				2.62403	171.938	169.312	174.688
																					12.9345	1.44077
																						8.97752

## Sheet: NDP52
Distance_(microns)	Gray_Value	Gray_Value	Gray_Value		Distance_(microns)	Gray_Value	Gray_Value	Gray_Value		Distance_(microns)	Gray_Value	Gray_Value	Gray_Value		Distance_(microns)	Gray_Value	Gray_Value	Gray_Value		Distance_(microns)	Gray_Value	Gray_Value	Gray_Value		Distance_(microns)	Gray_Value	Gray_Value	Gray_Value			Distance_(microns)	Gray_Value	Gray_Value	Gray_Value
0	151.958	179.083	174.125		0	183.75	160.75	207.25		0	179.75	397	255.5		0	154.333	163.5	286.167		0	168	227	200		0	253.5	283.875	192.5			0	247.889	259.222	204.778
0.06905	163.782	193.82	172.823		0.06905	206.169	165.878	204.819		0.06905	161.634	380.174	258.174		0.06905	156.037	159.556	258.778		0.06905	170.524	209.06	188.558		0.06905	301.852	299.12	174.367			0.06905	366.261	349.084	234.105
0.13811	168.349	197.188	192.181		0.13811	181.014	189.807	256.862		0.13811	165.355	492.721	308.159		0.13811	163.167	169.389	306.167		0.13811	183.377	212.954	195.168		0.13811	355.042	337.302	166.286			0.13811	561.269	519.217	221.862
0.20716	165.476	203.596	211.486		0.20716	228.904	240.081	200.814		0.20716	258.092	559.682	405.421		0.20716	186.444	171.222	483.333		0.20716	180.91	231.829	195.475		0.20716	430.547	418.516	176.773			0.20716	738.644	600.772	272.19
0.27621	191.172	226.296	205.838		0.27621	324.02	302.288	238.935		0.27621	385.05	724.405	522.207		0.27621	250.574	171.87	865.111		0.27621	205.411	262.236	176.105		0.27621	511.698	505.729	181.531			0.27621	791.8	682.437	358.669
0.34527	223.302	241.919	216.591		0.34527	432.086	351.424	266.291		0.34527	624.159	951.344	714.071		0.34527	451.778	186.889	1421.67		0.34527	216.418	306.819	189.146		0.34527	578.411	576.445	200.237			0.34527	1061.62	763.389	335.678
0.41432	277.258	292.308	233.787		0.41432	498.934	382.777	284.645		0.41432	815.754	1039.17	944.799		0.41432	790.667	205.167	1885.5		0.41432	254.724	345.195	243.728		0.41432	751.391	596.703	216.531			0.41432	1143.94	739.23	320.843
0.48337	397.018	377.993	252.486		0.48337	611.242	370.956	244.779		0.48337	965.223	1068.44	1163.3		0.48337	1381.04	225.074	1940.07		0.48337	258.776	366.461	242.846		0.48337	792.732	681.487	201.281			0.48337	969.64	721.339	325.583
0.55243	654.778	473.856	322.014		0.55243	720.985	355.3	265.063		0.55243	1014.8	1195.94	1198.24		0.55243	1620.72	243.722	1759.44		0.55243	272.612	383.792	223.41		0.55243	775.667	745.854	199.667			0.55243	671.316	685.455	263.402
0.62148	879.433	586.188	372.245		0.62148	656.231	336.878	293.746		0.62148	903.798	1191.95	1158.17		0.62148	1604.11	254.444	1122.89		0.62148	277.023	386.212	215.961		0.62148	774.234	702.133	223.078			0.62148	441.135	578.027	218.304
0.69053	1073.12	709.01	356.935		0.69053	837.03	352.741	267.201		0.69053	878.341	1190.59	1167.32		0.69053	1307.89	244.222	795.185		0.69053	289.431	400.006	212.6		0.69053	808.693	698.62	213.255			0.69053	327.012	527.569	223.64
0.75959	1134.04	793.534	360.565		0.75959	914.625	356.938	258.833		0.75959	752.524	1148.79	1118.61		0.75959	932.444	222.778	885.111		0.75959	350.871	363.747	217.83		0.75959	914.539	708.297	202.419			0.75959	250.906	517.147	209.342
0.82864	865.483	795.85	353.678		0.82864	1029.52	335.153	266.851		0.82864	874.712	1090.09	987.063		0.82864	637.722	223.056	638		0.82864	381.718	380.929	249.928		0.82864	1015.97	809.562	213.156			0.82864	227.281	494.389	176.537
0.89769	568.003	652.631	260.69		0.89769	1349.38	360.779	374.248		0.89769	723.839	988.729	938.373		0.89769	488.889	240.148	570.333		0.89769	477.66	428.892	263.342		0.89769	1266.72	844.474	251.859			0.89769	218.648	457.311	205.024
0.96675	362.852	575.245	223.642		0.96675	2018.68	426.193	321.961		0.96675	551.066	1047.85	832.19		0.96675	392.278	272.389	452.333		0.96675	678.541	418.604	298.853		0.96675	1828.24	825.182	302.323			0.96675	206.877	440.08	231.286
1.0358	311.072	525.748	238.694		1.0358	3466.36	512.078	450.691		1.0358	492.859	986.684	754.954		1.0358	349	241	480.333		1.0358	908.403	408.997	361.113		1.0358	2829.66	891.586	316.547			1.0358	195.927	481.559	200.038
1.10485	247.395	501.021	234.878		1.10485	4095	576.508	522.125		1.10485	407.701	1026.87	675.79		1.10485	290.13	234.389	469.796		1.10485	1056.18	415.641	398.891		1.10485	3763.58	1013.75	280.667			1.10485	173.795	484.465	202.565
1.17391	250.938	459.375	180.25		1.17391	4095	581.006	458.835		1.17391	332.25	946.188	703.25		1.17391	277.889	249.111	407.222		1.17391	1207.16	445.244	396.859		1.17391	4028.46	1034.32	323.591			1.17391	174.822	442.095	220.862
1.24296	239.513	395.989	188.096		1.24296	4095	589.339	323.719		1.24296	267.135	911.303	519.125		1.24296	253.611	280.722	374.389		1.24296	1269.77	452.57	396.593		1.24296	3557.17	1026.42	340.047			1.24296	176.368	515.991	216.274
1.31201	205.883	463.436	197.63		1.31201	4095	523.612	371.309		1.31201	223.816	928.052	380.767		1.31201	244.481	242.556	351.481		1.31201	1339.88	459.081	415.266		1.31201	2499.72	937.719	270.99			1.31201	175.076	592.99	197.783
1.38107	179.701	437.054	186.883		1.38107	3579.94	423.696	250.795		1.38107	194.053	1000.8	333.809		1.38107	244.944	220.722	298.944		1.38107	1238.25	485.37	390.767		1.38107	1443.7	969.229	245.802			1.38107	176.124	639.641	192.682
1.45012	169.979	470.951	194.99		1.45012	1868.84	382.47	210.359		1.45012	173.416	998.027	308.944		1.45012	198.111	186.111	295.889		1.45012	834.576	473.303	304.654		1.45012	920.625	995.734	198.055			1.45012	185.105	680.799	194.192
1.51917	197.073	515.365	196.124		1.51917	699	412.667	211		1.51917	190.215	1022.75	300.803		1.51917	182.741	170.148	354.741		1.51917	590.467	411.317	278.805		1.51917	515.349	865.323	173.349			1.51917	182.745	711.671	196.055
1.58823	193.931	518.183	194.081							1.58823	193.112	1223.59	269.872		1.58823	201.333	165.333	310		1.58823	431.721	371.135	275.524		1.58823	310.195	761.227	191.958			1.58823	186.896	689.416	170.919
1.65728	194.991	545.512	223.236							1.65728	186.01	1407.64	254.098		1.65728	195.5	161.5	401.167		1.65728	271.896	327.006	209.71		1.65728	301.25	721.812	173			1.65728	179.836	584.896	172.778
1.72633	184.374	639.872	184.017							1.72633	189.407	1659.33	233.459							1.72633	231.989	271.615	196.544								1.72633	188.859	425.375	175.152
1.79539	186.181	661.89	196.819							1.79539	198.052	1846.94	207.569							1.79539	220.046	229.847	192.129								1.79539	163.934	278.692	181.986
1.86444	188.083	680.632	185.444							1.86444	185.269	1924.63	227.821							1.86444	188.587	230.528	200.282								1.86444	150.434	235.127	181.268
1.9335	190.736	561.957	200.87							1.9335	186.404	2079.91	271.632							1.9335	186.728	212.011	193.192								1.9335	148.46	243.911	183.551
2.00255	189.55	546.222	194.185							2.00255	188.139	1989.97	237.362							2.00255	180.75	195.75	184.333								2.00255	151.917	215.333	182.861
2.0716	182.478	439.668	182.625							2.0716	189.318	1813.81	252.024
2.14066	164.023	289.526	189.54							2.14066	173.804	1638.64	273.378
2.20971	153.291	246.202	165.754							2.20971	171.606	1404.39	231.026
2.27876	157.989	220.883	183.335							2.27876	183.6	1161.29	221.215
2.34782	157.167	213.333	179.917							2.34782	186	1052.5	182.5
	5.94559	1.16928
		5.08483
						5.67973	1.53964				5.36028	1.73914				5.58619	1.10328				4.62935	1.21341				5.08174	1.38676					6.12073	1.07267
							3.689					3.08214					5.06328					3.81517					3.66448						5.70606

## Sheet: TAX1
Distance_(microns)	Gray_Value	Gray_Value	Gray_Value		Distance_(microns)	Gray_Value	Gray_Value	Gray_Value		Distance_(microns)	Gray_Value	Gray_Value	Gray_Value		Distance_(microns)	Gray_Value	Gray_Value	Gray_Value		Distance_(microns)	Gray_Value	Gray_Value	Gray_Value		Distance_(microns)	Gray_Value	Gray_Value	Gray_Value
0	196	174	257		0	267.781	210.266	223.719		0	255.25	403.875	321.5		0	204.75	166.5	220.5		0	277	424.938	420.562		0	177	164.75	218.5
0.06905	209.143	179.677	258.65		0.06905	302.734	225.734	282.22		0.06905	252.674	412.6	383.809		0.06905	262.744	166.28	268.658		0.06905	597.796	423.531	598.547		0.06905	183.373	165.464	259.963
0.13811	234.615	176.509	303.815		0.13811	321.65	221.195	359.313		0.13811	301.461	412.375	427.62		0.13811	291.345	170.498	319.318		0.13811	1044.06	439.423	1027.32		0.13811	193.351	167.785	289.659
0.20716	255.396	199.196	356.532		0.20716	364.771	210.237	505.93		0.20716	404.732	406.557	790.422		0.20716	567.603	189.451	501.996		0.20716	1558.98	496.754	1299.1		0.20716	218.578	174.376	268.403
0.27621	484.718	227.717	542.768		0.27621	394.999	246.892	638.639		0.27621	515.528	384.102	1179.11		0.27621	1167.15	225.334	752.441		0.27621	1914.33	576.889	1428.19		0.27621	318.517	190.15	344.122
0.34527	766.942	266.375	886.32		0.34527	460.616	280.737	712.623		0.34527	591.495	399.296	1306.12		0.34527	1563.11	264.242	1055.22		0.34527	1774.25	630.653	1351.13		0.34527	559.337	208.408	540.301
0.41432	1086.26	328.37	810.426		0.41432	605.316	297.812	745.219		0.41432	568.583	408.417	1174.08		0.41432	1516.72	270.179	1074.42		0.41432	1294.27	660.272	1049.41		0.41432	860.504	252.696	776.843
0.48337	1199.15	337.363	907.203		0.48337	719.81	285.284	702.197		0.48337	491.042	402.009	1165.03		0.48337	1146.79	291.305	1039.86		0.48337	1173.66	697.824	810.775		0.48337	1047.43	310.193	847.156
0.55243	911.418	327.36	794.422		0.55243	720.627	293.665	653.024		0.55243	395.306	390.373	1232.99		0.55243	846.059	276.574	837.382		0.55243	908.687	658.408	704.573		0.55243	944.944	335.806	762.738
0.62148	645.823	305.427	612.646		0.62148	744.692	285.951	689.054		0.62148	382.391	349.789	906.578		0.62148	586.91	266.519	800.195		0.62148	699.742	594.741	626.975		0.62148	765.764	324.331	644.776
0.69053	333.97	251.533	362.057		0.69053	916.482	280.166	828.062		0.69053	342.697	353.493	796.785		0.69053	624.656	277.156	897.403		0.69053	659.8	553.62	670.888		0.69053	577.018	295	469.526
0.75959	285.819	238.915	283.964		0.75959	1153.9	291.781	891.845		0.75959	352.803	328.96	915.614		0.75959	596.71	282.646	889.412		0.75959	563.378	508.054	517.416		0.75959	387.871	262.675	346.941
0.82864	311.306	233.917	234.13		0.82864	1390.44	289.566	866.923		0.82864	355.875	329.458	898.125		0.82864	547.624	289.366	877.606		0.82864	458.392	499.104	367.413		0.82864	353.653	242.041	293.184
0.89769	270.883	212.948	247.282		0.89769	1402.75	288.532	825.567		0.89769	361.145	336.328	931.333		0.89769	655.581	269.471	812.132		0.89769	399.135	478.597	320.568		0.89769	352.116	225.41	297.543
0.96675	268.306	210.09	202.246		0.96675	1175.85	299.572	650.676		0.96675	370.435	305.319	1108.88		0.96675	575.656	257.898	716.211		0.96675	420.844	475.68	316.737		0.96675	307.312	216.896	276.208
1.0358	303.292	217.481	290.429		1.0358	1048.8	267.598	498.604		1.0358	309.513	282.966	847.424		1.0358	496.397	221.796	707.316		1.0358	455.528	466.835	276.935		1.0358	273.954	219.585	239.286
1.10485	331.907	214.975	254.148		1.10485	799.503	299.675	362.103		1.10485	300.641	273.141	687.262		1.10485	389.137	199.499	589.413		1.10485	403.676	455.946	207.129		1.10485	298.73	221.571	251.037
1.17391	312.652	224.311	271.886		1.17391	584.563	306.499	314.197		1.17391	243.006	250.032	476.92		1.17391	415.271	182.184	502.665		1.17391	344.492	436.102	235.552		1.17391	320.936	217.718	259.793
1.24296	312.5	235	243.667		1.24296	371.452	269.467	226.415		1.24296	230.438	249.125	328.938		1.24296	300.477	173.925	493.947		1.24296	364.001	378.122	251.476		1.24296	306.18	223.907	258.523
1.31201	301.71	244.372	225.356		1.31201	298.844	237.844	187.625							1.31201	229.234	164.578	436.672		1.31201	290.195	332.109	226.867		1.31201	334.043	234.216	270.07
1.38107	279.718	253.731	242.647																						1.38107	288.639	246.286	251.612
1.45012	290.4	258.862	269.47																						1.45012	265.953	260.875	205.875
1.51917	281.416	294.856	276.187																						1.51917	274.143	275.782	250.112
1.58823	309.982	315.197	249.912																						1.58823	293.458	300.64	262.25
1.65728	293.574	303.722	271.037																						1.65728	319.561	322.51	271.52
1.72633	236.793	252.451	231.013																						1.72633	283.017	287.356	257.593
1.79539	204.94	214.898	260.439																						1.79539	239.302	243.655	237.713
1.86444	178.875	188.906	300.375																						1.86444	197.695	208.57	303.689
																									1.9335	175.667	188	276
	3.86846	1.07032				1.92949	1.00591				1.59676	1.16657				2.38432	1.0067				4.20243	1.45806				3.27772	1.04123
		3.61429					1.91816					1.36876					2.36844					2.88221					3.14794

## Sheet: Summary
OPTN	5.46645	7.07536	4.0396	7.7095	4.88956	8.31432	8.97752	9.59068
NDP52	3.689	3.08214	5.06328	3.81517	3.66448	5.70606	5.08483
TAX1	3.61429	1.91816	1.36876	2.36844	2.88221	3.14794
