# Supplementary material for: Autophagy adaptors mediate Parkin-dependent mitophagy by forming sheet-like liquid condensates
Source: EMBO J. 2024 Oct 17;43(22):5613–34. doi: 10.1038/s44318-024-00272-5 (PMC11574277; doi:10.1038/s44318-024-00272-5)
Supplement: Supplementary file 5 — Source data Fig. 2 [file 44318_2024_272_MOESM5_ESM.zip]

Archive with 18 entries (12 files):
- Figure2/
- Figure2/Figure2A/
- Figure2/Figure2A/NDP52.tif
- Figure2/Figure2A/OPTN.tif
- Figure2/Figure2A/p62.tif
- Figure2/Figure2A/Ub.tif
- Figure2/Figure2B/
- Figure2/Figure2B/FRAP_PKO_Mit.xlsx
- Figure2/Figure2C/
- Figure2/Figure2C/NDP52.tif
- Figure2/Figure2C/OPTN.tif
- Figure2/Figure2D/
- Figure2/Figure2D/FRAP_PKO_IM.xlsx
- Figure2/Figure2E/
- Figure2/Figure2E/ndp52.tif
- Figure2/Figure2E/ndp52_hex_2min.tif
- Figure2/Figure2E/optn.tif
- Figure2/Figure2E/optn_hex_2min.tif
