# Supplementary material for: Autophagy adaptors mediate Parkin-dependent mitophagy by forming sheet-like liquid condensates
Source: EMBO J. 2024 Oct 17;43(22):5613–34. doi: 10.1038/s44318-024-00272-5 (PMC11574277; doi:10.1038/s44318-024-00272-5)
Supplement: Supplementary file 5 — Source data Fig. 2 [file 44318_2024_272_MOESM5_ESM.zip › Figure2/Figure2B/FRAP_PKO_Mit.xlsx]

## Sheet: FRAP
Time(s)	Ub
-10	832.778	536.222	449	1223.33	175.889	181.222	167.333	250.111	656.889	355	281.667	973.222	656.889	355	281.667	973.222	1	1	1	1
-5	841	504.556	420.667	1183.44	175.889	181.222	167.333	250.111	665.111	323.334	253.334	933.333	656.889	355	281.667	973.222	1.01252	0.9108	0.89941	0.959013
0	175.889	181.222	167.333	250.111	175.889	181.222	167.333	250.111	0	0	0	0	656.889	355	281.667	973.222	0	0	0	0
5	194.667	185.556	179.667	254.778	175.889	181.222	167.333	250.111	18.778	4.334	12.334	4.667	656.889	355	281.667	973.222	0.0285863	0.0122085	0.0437893	0.00479541
10	189.889	190	180.778	273.667	175.889	181.222	167.333	250.111	14	8.778	13.445	23.556	656.889	355	281.667	973.222	0.0213126	0.0247268	0.0477337	0.0242041
15	197.889	194.444	175.222	291	175.889	181.222	167.333	250.111	22	13.222	7.889	40.889	656.889	355	281.667	973.222	0.0334912	0.0372451	0.0280083	0.0420141
20	195.556	205.556	170.556	291	175.889	181.222	167.333	250.111	19.667	24.334	3.223	40.889	656.889	355	281.667	973.222	0.0299396	0.0685465	0.0114426	0.0420141
25	197.667	181.667	178	267.889	175.889	181.222	167.333	250.111	21.778	0.445	10.667	17.778	656.889	355	281.667	973.222	0.0331532	0.00125352	0.037871	0.0182672
30	191.556	211.333	178.889	285.778	175.889	181.222	167.333	250.111	15.667	30.111	11.556	35.667	656.889	355	281.667	973.222	0.0238503	0.0848197	0.0410272	0.0366484
35	191.444	183.778	183.444	299	175.889	181.222	167.333	250.111	15.555	2.556	16.111	48.889	656.889	355	281.667	973.222	0.0236798	0.0072	0.0571987	0.0502342
40	189.889	195.111	182.333	288.444	175.889	181.222	167.333	250.111	14	13.889	15	38.333	656.889	355	281.667	973.222	0.0213126	0.0391239	0.0532544	0.0393877
45	187	194.111	189.556	311.222	175.889	181.222	167.333	250.111	11.111	12.889	22.223	61.111	656.889	355	281.667	973.222	0.0169146	0.036307	0.0788981	0.0627925
50	189.222	183.778	177.778	322	175.889	181.222	167.333	250.111	13.333	2.556	10.445	71.889	656.889	355	281.667	973.222	0.0202972	0.0072	0.0370828	0.073867
55	197.222	187	186.889	329.667	175.889	181.222	167.333	250.111	21.333	5.778	19.556	79.556	656.889	355	281.667	973.222	0.0324758	0.0162761	0.0694295	0.081745
60	194.556	198.444	183.444	302.889	175.889	181.222	167.333	250.111	18.667	17.222	16.111	52.778	656.889	355	281.667	973.222	0.0284173	0.0485127	0.0571987	0.0542302
65	181.556	219.667	188.889	327.778	175.889	181.222	167.333	250.111	5.667	38.445	21.556	77.667	656.889	355	281.667	973.222	0.00862703	0.108296	0.0765301	0.079804
70	193.222	205.889	183.556	318.444	175.889	181.222	167.333	250.111	17.333	24.667	16.223	68.333	656.889	355	281.667	973.222	0.0263865	0.0694845	0.0575964	0.0702132
75	184.444	203.556	190.111	318	175.889	181.222	167.333	250.111	8.555	22.334	22.778	67.889	656.889	355	281.667	973.222	0.0130235	0.0629127	0.0808685	0.069757
80	186.111	187.556	181.778	313.222	175.889	181.222	167.333	250.111	10.222	6.334	14.445	63.111	656.889	355	281.667	973.222	0.0155612	0.0178423	0.051284	0.0648475
85	203.667	207.333	193.222	324.556	175.889	181.222	167.333	250.111	27.778	26.111	25.889	74.445	656.889	355	281.667	973.222	0.0422872	0.0735521	0.0919135	0.0764933
90	194.222	197.889	177.333	357.333	175.889	181.222	167.333	250.111	18.333	16.667	10	107.222	656.889	355	281.667	973.222	0.0279088	0.0469493	0.0355029	0.110172
95	195	195.111	191.889	333.333	175.889	181.222	167.333	250.111	19.111	13.889	24.556	83.222	656.889	355	281.667	973.222	0.0290932	0.0391239	0.087181	0.0855118
100	197	197.889	182.556	337.556	175.889	181.222	167.333	250.111	21.111	16.667	15.223	87.445	656.889	355	281.667	973.222	0.0321378	0.0469493	0.0540461	0.089851
105	194.111	183.667	187.778	365.556	175.889	181.222	167.333	250.111	18.222	2.445	20.445	115.445	656.889	355	281.667	973.222	0.0277398	0.00688732	0.0725857	0.118621
110	188.556	201.556	179.889	340.667	175.889	181.222	167.333	250.111	12.667	20.334	12.556	90.556	656.889	355	281.667	973.222	0.0192833	0.0572789	0.0445775	0.0930476
115	201.667	202.778	198.889	336	175.889	181.222	167.333	250.111	25.778	21.556	31.556	85.889	656.889	355	281.667	973.222	0.0392426	0.0607211	0.112033	0.0882522
120	195.778	217	189.667	327.333	175.889	181.222	167.333	250.111	19.889	35.778	22.334	77.222	656.889	355	281.667	973.222	0.0302776	0.100783	0.0792922	0.0793467
125	202.222	212.222	177.667	348.556	175.889	181.222	167.333	250.111	26.333	31	10.334	98.445	656.889	355	281.667	973.222	0.0400874	0.0873239	0.0366887	0.101154
130	201	219.222	199.444	332.333	175.889	181.222	167.333	250.111	25.111	38	32.111	82.222	656.889	355	281.667	973.222	0.0382272	0.107042	0.114003	0.0844843
135	197.333	205.333	192.556	346.778	175.889	181.222	167.333	250.111	21.444	24.111	25.223	96.667	656.889	355	281.667	973.222	0.0326448	0.0679183	0.089549	0.0993268
	p62
-10	2421.11	1574.22	2041.44	2075.44	189.444	173.222	168.333	192.556	2231.67	1401	1873.11	1882.89	2231.67	1401	1873.11	1882.89	1	1	1	1
-5	2131.67	1448.33	2094	1858.33	189.444	173.222	168.333	192.556	1942.22	1275.11	1925.67	1665.78	2231.67	1401	1873.11	1882.89	0.870301	0.910143	1.02806	0.884693
0	189.444	173.222	168.333	192.556	189.444	173.222	168.333	192.556	0	0	0	0	2231.67	1401	1873.11	1882.89	0	0	0	0
5	319.111	188.111	256.333	386	189.444	173.222	168.333	192.556	129.667	14.889	88	193.444	2231.67	1401	1873.11	1882.89	0.0581032	0.0106274	0.0469807	0.102738
10	389.111	227.778	309.667	365.111	189.444	173.222	168.333	192.556	199.667	54.556	141.334	172.555	2231.67	1401	1873.11	1882.89	0.0894699	0.0389408	0.0754542	0.0916438
15	374	229.333	337.111	455.667	189.444	173.222	168.333	192.556	184.556	56.111	168.778	263.111	2231.67	1401	1873.11	1882.89	0.0826987	0.0400507	0.0901057	0.139738
20	413.444	261.889	405.889	489.444	189.444	173.222	168.333	192.556	224	88.667	237.556	296.888	2231.67	1401	1873.11	1882.89	0.100373	0.0632884	0.126824	0.157677
25	413.889	277.667	415.444	480.222	189.444	173.222	168.333	192.556	224.445	104.445	247.111	287.666	2231.67	1401	1873.11	1882.89	0.100573	0.0745503	0.131925	0.152779
30	406.556	290.444	434.778	608	189.444	173.222	168.333	192.556	217.112	117.222	266.445	415.444	2231.67	1401	1873.11	1882.89	0.0972869	0.0836702	0.142247	0.220642
35	508.778	320.444	560.667	657.667	189.444	173.222	168.333	192.556	319.334	147.222	392.334	465.111	2231.67	1401	1873.11	1882.89	0.143092	0.105084	0.209456	0.24702
40	393.333	310.111	564	551	189.444	173.222	168.333	192.556	203.889	136.889	395.667	358.444	2231.67	1401	1873.11	1882.89	0.0913617	0.0977081	0.211235	0.190369
45	499.111	289.111	604.222	517.444	189.444	173.222	168.333	192.556	309.667	115.889	435.889	324.888	2231.67	1401	1873.11	1882.89	0.13876	0.0827188	0.232709	0.172548
50	509.222	316.556	649.889	579.333	189.444	173.222	168.333	192.556	319.778	143.334	481.556	386.777	2231.67	1401	1873.11	1882.89	0.143291	0.102308	0.257089	0.205417
55	512	336.444	685.556	650.333	189.444	173.222	168.333	192.556	322.556	163.222	517.223	457.777	2231.67	1401	1873.11	1882.89	0.144536	0.116504	0.27613	0.243125
60	490.444	325.889	676.222	640.667	189.444	173.222	168.333	192.556	301	152.667	507.889	448.111	2231.67	1401	1873.11	1882.89	0.134877	0.10897	0.271147	0.237991
65	555.556	347.556	659.889	557.111	189.444	173.222	168.333	192.556	366.112	174.334	491.556	364.555	2231.67	1401	1873.11	1882.89	0.164053	0.124435	0.262428	0.193615
70	560.111	327.333	712.556	567.111	189.444	173.222	168.333	192.556	370.667	154.111	544.223	374.555	2231.67	1401	1873.11	1882.89	0.166094	0.110001	0.290545	0.198926
75	513.222	395.333	742.444	543	189.444	173.222	168.333	192.556	323.778	222.111	574.111	350.444	2231.67	1401	1873.11	1882.89	0.145083	0.158537	0.306501	0.18612
80	582.889	374.889	701.667	614.222	189.444	173.222	168.333	192.556	393.445	201.667	533.334	421.666	2231.67	1401	1873.11	1882.89	0.176301	0.143945	0.284732	0.223946
85	541	347.889	646.444	489	189.444	173.222	168.333	192.556	351.556	174.667	478.111	296.444	2231.67	1401	1873.11	1882.89	0.157531	0.124673	0.25525	0.157441
90	513.778	361.556	735	485.778	189.444	173.222	168.333	192.556	324.334	188.334	566.667	293.222	2231.67	1401	1873.11	1882.89	0.145333	0.134428	0.302527	0.15573
95	416.333	326.778	758.778	699.778	189.444	173.222	168.333	192.556	226.889	153.556	590.445	507.222	2231.67	1401	1873.11	1882.89	0.101668	0.109605	0.315222	0.269385
100	435.778	393.667	798.556	747.889	189.444	173.222	168.333	192.556	246.334	220.445	630.223	555.333	2231.67	1401	1873.11	1882.89	0.110381	0.157348	0.336458	0.294937
105	468.444	365.667	735.333	629.778	189.444	173.222	168.333	192.556	279	192.445	567	437.222	2231.67	1401	1873.11	1882.89	0.125019	0.137363	0.302705	0.232208
110	424.667	365.778	883.667	626.889	189.444	173.222	168.333	192.556	235.223	192.556	715.334	434.333	2231.67	1401	1873.11	1882.89	0.105402	0.137442	0.381896	0.230674
115	561.111	399.111	833.444	674.222	189.444	173.222	168.333	192.556	371.667	225.889	665.111	481.666	2231.67	1401	1873.11	1882.89	0.166542	0.161234	0.355084	0.255812
120	604	416.889	816.556	543.111	189.444	173.222	168.333	192.556	414.556	243.667	648.223	350.555	2231.67	1401	1873.11	1882.89	0.185761	0.173924	0.346068	0.186179
125	705.222	386.889	951.222	581.444	189.444	173.222	168.333	192.556	515.778	213.667	782.889	388.888	2231.67	1401	1873.11	1882.89	0.231118	0.15251	0.417962	0.206538
130	742.778	382.667	901.111	576	189.444	173.222	168.333	192.556	553.334	209.445	732.778	383.444	2231.67	1401	1873.11	1882.89	0.247946	0.149497	0.391209	0.203647
135	951.889	404.778	908.889	619.222	189.444	173.222	168.333	192.556	762.445	231.556	740.556	426.666	2231.67	1401	1873.11	1882.89	0.341648	0.165279	0.395362	0.226602
	OPTN
-10	1155.89	3406.78	1679.89	1515.22	385.889	1309.56	351.444	457.111	770	2097.22	1328.44	1058.11	770	2097.22	1328.44	1058.11	1	1	1	1
-5	1033.33	3079.11	1745.67	1433.67	385.889	1309.56	351.444	457.111	647.444	1769.55	1394.22	976.556	770	2097.22	1328.44	1058.11	0.840836	0.843761	1.04952	0.922924
0	385.889	1309.56	351.444	457.111	385.889	1309.56	351.444	457.111	0	0	0	0	770	2097.22	1328.44	1058.11	0	0	0	0
5	651	2265.22	654.667	895.111	385.889	1309.56	351.444	457.111	265.111	955.666	303.223	438	770	2097.22	1328.44	1058.11	0.3443	0.455682	0.228254	0.413945
10	728.222	2089.67	775.222	1186.11	385.889	1309.56	351.444	457.111	342.333	780.111	423.778	729	770	2097.22	1328.44	1058.11	0.444588	0.371973	0.319003	0.688964
15	811.778	2213.33	861.667	1103.22	385.889	1309.56	351.444	457.111	425.889	903.777	510.223	646.111	770	2097.22	1328.44	1058.11	0.553103	0.43094	0.384075	0.610627
20	826.778	2134.67	1008.67	1279.33	385.889	1309.56	351.444	457.111	440.889	825.111	657.223	822.222	770	2097.22	1328.44	1058.11	0.572583	0.39343	0.494731	0.777066
25	860.444	2279	975.556	1261.78	385.889	1309.56	351.444	457.111	474.555	969.444	624.112	804.667	770	2097.22	1328.44	1058.11	0.616305	0.462251	0.469806	0.760475
30	749.333	2217.56	1032.78	1159.44	385.889	1309.56	351.444	457.111	363.444	908	681.334	702.333	770	2097.22	1328.44	1058.11	0.472005	0.432954	0.512881	0.663761
35	863.222	2167.78	1086.89	1178.11	385.889	1309.56	351.444	457.111	477.333	858.222	735.445	721	770	2097.22	1328.44	1058.11	0.619913	0.409218	0.553613	0.681403
40	898.556	2382.22	1150.44	1195.33	385.889	1309.56	351.444	457.111	512.667	1072.67	799	738.222	770	2097.22	1328.44	1058.11	0.665801	0.51147	0.601455	0.697679
45	787.111	2195.22	1212.78	1215	385.889	1309.56	351.444	457.111	401.222	885.666	861.334	757.889	770	2097.22	1328.44	1058.11	0.521068	0.422304	0.648378	0.716266
50	799.667	2376.89	1208.44	1112.11	385.889	1309.56	351.444	457.111	413.778	1067.33	857	655	770	2097.22	1328.44	1058.11	0.537374	0.508927	0.645115	0.619028
55	759.222	2496.78	1273.11	1214.44	385.889	1309.56	351.444	457.111	373.333	1187.22	921.667	757.333	770	2097.22	1328.44	1058.11	0.484848	0.566093	0.693794	0.715741
60	783.889	2393.33	1225.67	1064	385.889	1309.56	351.444	457.111	398	1083.78	874.223	606.889	770	2097.22	1328.44	1058.11	0.516883	0.516768	0.65808	0.573559
65	866.889	2644.89	1227.89	1105.89	385.889	1309.56	351.444	457.111	481	1335.33	876.445	648.778	770	2097.22	1328.44	1058.11	0.624675	0.636715	0.659753	0.613147
70	691.222	2467.22	1246.89	1153.78	385.889	1309.56	351.444	457.111	305.333	1157.67	895.445	696.667	770	2097.22	1328.44	1058.11	0.396536	0.552	0.674055	0.658406
75	724.444	2634.78	1196.89	1393.11	385.889	1309.56	351.444	457.111	338.555	1325.22	845.445	936	770	2097.22	1328.44	1058.11	0.439682	0.631894	0.636417	0.884595
80	665.667	2787	1279	1089.89	385.889	1309.56	351.444	457.111	279.778	1477.44	927.556	632.778	770	2097.22	1328.44	1058.11	0.363348	0.704477	0.698227	0.598026
85	815.111	2906.67	1309.67	1161.56	385.889	1309.56	351.444	457.111	429.222	1597.11	958.223	704.445	770	2097.22	1328.44	1058.11	0.557431	0.761536	0.721312	0.665757
90	843.556	2867.67	1277.56	1104.67	385.889	1309.56	351.444	457.111	457.667	1558.11	926.112	647.556	770	2097.22	1328.44	1058.11	0.594373	0.74294	0.69714	0.611993
95	801.667	2758.78	1142.33	1214.44	385.889	1309.56	351.444	457.111	415.778	1449.22	790.889	757.333	770	2097.22	1328.44	1058.11	0.539971	0.69102	0.595349	0.715741
100	745.222	2684.78	1170.89	1178.56	385.889	1309.56	351.444	457.111	359.333	1375.22	819.445	721.445	770	2097.22	1328.44	1058.11	0.466666	0.655735	0.616845	0.681824
105	848.111	2730.11	1189.67	1139.11	385.889	1309.56	351.444	457.111	462.222	1420.55	838.223	682	770	2097.22	1328.44	1058.11	0.600288	0.677351	0.630981	0.644545
110	901.333	2492.78	1041.78	1119.67	385.889	1309.56	351.444	457.111	515.444	1183.22	690.334	662.556	770	2097.22	1328.44	1058.11	0.669408	0.564185	0.519656	0.626169
115	860.222	2532.44	1119.56	1196.22	385.889	1309.56	351.444	457.111	474.333	1222.89	768.112	739.111	770	2097.22	1328.44	1058.11	0.616017	0.583099	0.578204	0.698519
120	932.444	2982.22	1076.33	1009.33	385.889	1309.56	351.444	457.111	546.555	1672.67	724.889	552.222	770	2097.22	1328.44	1058.11	0.709812	0.797563	0.545667	0.521894
125	1035.56	3194.33	1196	1257	385.889	1309.56	351.444	457.111	649.667	1884.78	844.556	799.889	770	2097.22	1328.44	1058.11	0.843723	0.898702	0.635748	0.755959
130	882.778	2569.22	1211.33	997	385.889	1309.56	351.444	457.111	496.889	1259.67	859.889	539.889	770	2097.22	1328.44	1058.11	0.64531	0.600636	0.64729	0.510239
135	876.889	2805	1180.67	1094	385.889	1309.56	351.444	457.111	491	1495.44	829.223	636.889	770	2097.22	1328.44	1058.11	0.637662	0.713059	0.624206	0.601911
NDP52
-10	717	685.667	1542.67	2399.33	309.667	303.778	527.889	432.444	407.333	381.889	1014.78	1966.89	407.333	381.889	1014.78	1966.89	1	1	1	1
-5	684	698.667	1423.78	2170	309.667	303.778	527.889	432.444	374.333	394.889	895.889	1737.56	407.333	381.889	1014.78	1966.89	0.918985	1.03404	0.882842	0.883403
0	309.667	303.778	527.889	432.444	309.667	303.778	527.889	432.444	0	0	0	0	407.333	381.889	1014.78	1966.89	0	0	0	0
5	523.333	515.778	948.778	883.444	309.667	303.778	527.889	432.444	213.666	212	420.889	451	407.333	381.889	1014.78	1966.89	0.524549	0.555135	0.41476	0.229296
10	548.333	473.889	1008.44	1348.33	309.667	303.778	527.889	432.444	238.666	170.111	480.555	915.889	407.333	381.889	1014.78	1966.89	0.585924	0.445446	0.473557	0.465654
15	556.556	598.111	1024.56	1405.22	309.667	303.778	527.889	432.444	246.889	294.333	496.667	972.778	407.333	381.889	1014.78	1966.89	0.606111	0.770729	0.489434	0.494577
20	591.222	532.778	1190.89	1309.78	309.667	303.778	527.889	432.444	281.555	229	663	877.334	407.333	381.889	1014.78	1966.89	0.691216	0.599651	0.653345	0.446052
25	620	571.556	1177.78	1399.78	309.667	303.778	527.889	432.444	310.333	267.778	649.889	967.334	407.333	381.889	1014.78	1966.89	0.761866	0.701193	0.640425	0.491809
30	596.889	500.778	1209.44	1535.33	309.667	303.778	527.889	432.444	287.222	197	681.555	1102.89	407.333	381.889	1014.78	1966.89	0.705128	0.515857	0.67163	0.560728
35	652.667	511.333	1174.11	1537.89	309.667	303.778	527.889	432.444	343	207.555	646.222	1105.44	407.333	381.889	1014.78	1966.89	0.842063	0.543496	0.636811	0.562027
40	573.222	513.667	1274.33	1804.44	309.667	303.778	527.889	432.444	263.555	209.889	746.444	1372	407.333	381.889	1014.78	1966.89	0.647026	0.549607	0.735574	0.697548
45	510.556	582.556	1175.89	1699.67	309.667	303.778	527.889	432.444	200.889	278.778	648	1267.22	407.333	381.889	1014.78	1966.89	0.493181	0.729997	0.638563	0.644278
50	566.111	628.556	1222.78	1664.67	309.667	303.778	527.889	432.444	256.444	324.778	694.889	1232.22	407.333	381.889	1014.78	1966.89	0.629568	0.850451	0.684769	0.626483
55	557.333	528.778	1142.11	1634.44	309.667	303.778	527.889	432.444	247.666	225	614.222	1202	407.333	381.889	1014.78	1966.89	0.608019	0.589176	0.605277	0.611117
60	466.889	519	1106.56	1432.67	309.667	303.778	527.889	432.444	157.222	215.222	578.667	1000.22	407.333	381.889	1014.78	1966.89	0.385979	0.563572	0.57024	0.50853
65	464.222	543.333	1125.22	1525.67	309.667	303.778	527.889	432.444	154.555	239.555	597.333	1093.22	407.333	381.889	1014.78	1966.89	0.379432	0.62729	0.588634	0.555813
70	588.444	614.111	1192.56	1839.56	309.667	303.778	527.889	432.444	278.777	310.333	664.667	1407.11	407.333	381.889	1014.78	1966.89	0.684396	0.812626	0.654988	0.7154
75	560.556	687.667	1152	1622.22	309.667	303.778	527.889	432.444	250.889	383.889	624.111	1189.78	407.333	381.889	1014.78	1966.89	0.615931	1.00524	0.615022	0.604903
80	619.444	771.889	1126.56	1704.67	309.667	303.778	527.889	432.444	309.777	468.111	598.667	1272.22	407.333	381.889	1014.78	1966.89	0.760501	1.22578	0.589949	0.64682
85	551	701.889	1152.67	1540.22	309.667	303.778	527.889	432.444	241.333	398.111	624.778	1107.78	407.333	381.889	1014.78	1966.89	0.592471	1.04248	0.615679	0.563213
90	452.556	673.556	1091.33	1762.44	309.667	303.778	527.889	432.444	142.889	369.778	563.444	1330	407.333	381.889	1014.78	1966.89	0.350792	0.968287	0.555239	0.676195
95	532.556	701.111	1281.78	1857.33	309.667	303.778	527.889	432.444	222.889	397.333	753.889	1424.89	407.333	381.889	1014.78	1966.89	0.547191	1.04044	0.74291	0.724438
100	461.222	749.222	1116.11	1770.11	309.667	303.778	527.889	432.444	151.555	445.444	588.222	1337.67	407.333	381.889	1014.78	1966.89	0.372067	1.16642	0.579656	0.680093
105	519.444	635.667	1040.44	1912.22	309.667	303.778	527.889	432.444	209.777	331.889	512.555	1479.78	407.333	381.889	1014.78	1966.89	0.515001	0.869072	0.505091	0.752344
110	631.333	661.556	1096.33	1716.56	309.667	303.778	527.889	432.444	321.666	357.778	568.444	1284.11	407.333	381.889	1014.78	1966.89	0.789688	0.936864	0.560166	0.652864
115	509.111	623	1171.33	1849.67	309.667	303.778	527.889	432.444	199.444	319.222	643.444	1417.22	407.333	381.889	1014.78	1966.89	0.489634	0.835903	0.634074	0.72054
120	597.333	588.556	1095.44	1732.22	309.667	303.778	527.889	432.444	287.666	284.778	567.555	1299.78	407.333	381.889	1014.78	1966.89	0.706218	0.745709	0.55929	0.660829
125	592.889	552.556	1135	1632.78	309.667	303.778	527.889	432.444	283.222	248.778	607.111	1200.33	407.333	381.889	1014.78	1966.89	0.695308	0.651441	0.59827	0.61027
130	622.444	615.111	1147.56	1447.56	309.667	303.778	527.889	432.444	312.777	311.333	619.667	1015.11	407.333	381.889	1014.78	1966.89	0.767866	0.815245	0.610643	0.5161
135	675.444	651.667	1000.11	1554.89	309.667	303.778	527.889	432.444	365.777	347.889	472.222	1122.44	407.333	381.889	1014.78	1966.89	0.89798	0.910969	0.465345	0.57067

## Sheet: Mit
Time(s)	Ub					p62					OPTN					NDP52
-10	1	1	1	1		1	1	1	1		1	1	1	1		1	1	1	1
-5	1.01252	0.89941	0.9108	0.95901		0.8703	0.91014	1.02806	0.88469		0.84084	0.84376	1.04952	0.92292		0.88284	0.8834	0.92292	0.91899
0	0	0	0	0		0	0	0	0		0	0	0	0		0	0	0	0
5	0.02859	0.04379	0.01221	0.0048		0.0581	0.01063	0.04698	0.10274		0.3443	0.45568	0.22825	0.41395		0.41476	0.2293	0.41395	0.52455
10	0.02131	0.04773	0.02473	0.0242		0.08947	0.03894	0.07545	0.09164		0.44459	0.37197	0.319	0.68896		0.47356	0.46565	0.68896	0.58592
15	0.03349	0.02801	0.03725	0.04201		0.0827	0.04005	0.09011	0.13974		0.5531	0.43094	0.38408	0.61063		0.48943	0.49458	0.61063	0.60611
20	0.02994	0.01144	0.06855	0.04201		0.10037	0.06329	0.12682	0.15768		0.57258	0.39343	0.49473	0.77707		0.65334	0.44605	0.77707	0.69122
25	0.03315	0.03787	0.00125	0.01827		0.10057	0.07455	0.13193	0.15278		0.61631	0.46225	0.46981	0.76048		0.64042	0.49181	0.76048	0.76187
30	0.02385	0.04103	0.08482	0.03665		0.09729	0.08367	0.14225	0.22064		0.47201	0.43295	0.51288	0.66376		0.67163	0.56073	0.66376	0.70513
35	0.02368	0.0572	0.0072	0.05023		0.14309	0.10508	0.20946	0.24702		0.61991	0.40922	0.55361	0.6814		0.63681	0.56203	0.6814	0.84206
40	0.02131	0.05325	0.03912	0.03939		0.09136	0.09771	0.21124	0.19037		0.6658	0.51147	0.60146	0.69768		0.73557	0.69755	0.69768	0.64703
45	0.01691	0.0789	0.03631	0.06279		0.13876	0.08272	0.23271	0.17255		0.52107	0.4223	0.64838	0.71627		0.63856	0.64428	0.71627	0.49318
50	0.0203	0.03708	0.0072	0.07387		0.14329	0.10231	0.25709	0.20542		0.53737	0.50893	0.64512	0.61903		0.68477	0.62648	0.61903	0.62957
55	0.03248	0.06943	0.01628	0.08174		0.14454	0.1165	0.27613	0.24312		0.48485	0.56609	0.69379	0.71574		0.60528	0.61112	0.71574	0.60802
60	0.02842	0.0572	0.04851	0.05423		0.13488	0.10897	0.27115	0.23799		0.51688	0.51677	0.65808	0.57356		0.57024	0.50853	0.57356	0.38598
65	0.00863	0.07653	0.1083	0.0798		0.16405	0.12444	0.26243	0.19361		0.62468	0.63672	0.65975	0.61315		0.58863	0.55581	0.61315	0.37943
70	0.02639	0.0576	0.06948	0.07021		0.16609	0.11	0.29054	0.19893		0.59654	0.552	0.67406	0.65841		0.65499	0.7154	0.65841	0.6844
75	0.01302	0.08087	0.06291	0.06976		0.14508	0.15854	0.3065	0.18612		0.53968	0.63189	0.63642	0.6846		0.61502	0.6049	0.8846	0.61593
80	0.01556	0.05128	0.01784	0.06485		0.1763	0.14395	0.28473	0.22395		0.56335	0.70448	0.69823	0.59803		0.58995	0.64682	0.59803	0.7605
85	0.04229	0.09191	0.07355	0.07649		0.15753	0.12467	0.25525	0.15744		0.55743	0.76154	0.72131	0.66576		0.61568	0.56321	0.66576	0.59247
90	0.02791	0.0355	0.04695	0.11017		0.14533	0.13443	0.30253	0.15573		0.59437	0.74294	0.69714	0.61199		0.55524	0.67619	0.61199	0.35079
95	0.02909	0.08718	0.03912	0.08551		0.10167	0.1096	0.31522	0.26939		0.53997	0.69102	0.59535	0.71574		0.74291	0.72444	0.71574	0.54719
100	0.03214	0.05405	0.04695	0.08985		0.11038	0.15735	0.33646	0.29494		0.56667	0.65574	0.61685	0.68182		0.57966	0.68009	0.68182	0.37207
105	0.02774	0.07259	0.00689	0.11862		0.12502	0.13736	0.3027	0.23221		0.60029	0.67735	0.63098	0.64454		0.50509	0.75234	0.64454	0.515
110	0.01928	0.04458	0.05728	0.09305		0.1054	0.13744	0.3819	0.23067		0.66941	0.56419	0.51966	0.62617		0.56017	0.65286	0.62617	0.78969
115	0.03924	0.11203	0.06072	0.08825		0.16654	0.16123	0.35508	0.25581		0.61602	0.5831	0.5782	0.69852		0.63407	0.72054	0.69852	0.48963
120	0.03028	0.07929	0.10078	0.07935		0.18576	0.17392	0.34607	0.18618		0.70981	0.79756	0.54567	0.52189		0.55929	0.66083	0.52189	0.70622
125	0.04009	0.03669	0.08732	0.10115		0.23112	0.15251	0.41796	0.20654		0.84372	0.7987	0.63575	0.75596		0.59827	0.61027	0.75596	0.69531
130	0.03823	0.114	0.10704	0.08448		0.24795	0.1495	0.39121	0.20365		0.64531	0.60064	0.64729	0.51024		0.61064	0.5161	0.51024	0.76787
135	0.03264	0.08955	0.06792	0.09933		0.34165	0.16528	0.39536	0.2266		0.63766	0.71306	0.62421	0.60191		0.46535	0.57067	0.60191	0.89798
