# Supplementary material for: Autophagy adaptors mediate Parkin-dependent mitophagy by forming sheet-like liquid condensates
Source: EMBO J. 2024 Oct 17;43(22):5613–34. doi: 10.1038/s44318-024-00272-5 (PMC11574277; doi:10.1038/s44318-024-00272-5)
Supplement: Supplementary file 5 — Source data Fig. 2 [file 44318_2024_272_MOESM5_ESM.zip › Figure2/Figure2D/FRAP_PKO_IM.xlsx]

## Sheet: Mit-IM
Time	OPTN
-10	1507.89	1515.89	2856.33	3919.33	211.667	274.444	238.889	302.222	1296.22	1241.44	2617.44	3617.11	1296.22	1241.44	2617.44	3617.11	1	1	1	1
-5	1488.78	1395.11	2697.56	3629.56	211.667	274.444	238.889	302.222	1277.11	1120.67	2458.67	3327.33	1296.22	1241.44	2617.44	3617.11	0.985256	0.902712	0.939339	0.919887
0	211.667	274.444	238.889	302.222	211.667	274.444	238.889	302.222	0	0	0	0	1296.22	1241.44	2617.44	3617.11	0	0	0	0
5	342.111	416.889	491.667	420.667	211.667	274.444	238.889	302.222	130.444	142.445	252.778	118.445	1296.22	1241.44	2617.44	3617.11	0.100634	0.114741	0.0965744	0.0327457
10	350.556	435.333	686.111	603.222	211.667	274.444	238.889	302.222	138.889	160.889	447.222	301	1296.22	1241.44	2617.44	3617.11	0.107149	0.129598	0.170862	0.0832156
15	577.556	531.778	788.889	894.111	211.667	274.444	238.889	302.222	365.889	257.334	550	591.889	1296.22	1241.44	2617.44	3617.11	0.282273	0.207286	0.210129	0.163636
20	557.778	549.556	1045	1165.78	211.667	274.444	238.889	302.222	346.111	275.112	806.111	863.556	1296.22	1241.44	2617.44	3617.11	0.267015	0.221606	0.307976	0.238742
25	529	576.889	1274.56	1232.67	211.667	274.444	238.889	302.222	317.333	302.445	1035.67	930.445	1296.22	1241.44	2617.44	3617.11	0.244814	0.243623	0.395679	0.257234
30	592	601.889	1050.44	1164	211.667	274.444	238.889	302.222	380.333	327.445	811.555	861.778	1296.22	1241.44	2617.44	3617.11	0.293417	0.263761	0.310056	0.23825
35	537.667	501.333	1248.78	1156.67	211.667	274.444	238.889	302.222	326	226.889	1009.89	854.445	1296.22	1241.44	2617.44	3617.11	0.2515	0.182762	0.38583	0.236223
40	461.111	534.778	1316.78	1305	211.667	274.444	238.889	302.222	249.444	260.334	1077.89	1002.78	1296.22	1241.44	2617.44	3617.11	0.192439	0.209702	0.41181	0.277232
45	513	540	1179.22	1447.11	211.667	274.444	238.889	302.222	301.333	265.556	940.333	1144.89	1296.22	1241.44	2617.44	3617.11	0.23247	0.213909	0.359256	0.31652
50	441.111	516.222	1139	1108.44	211.667	274.444	238.889	302.222	229.444	241.778	900.111	806.222	1296.22	1241.44	2617.44	3617.11	0.17701	0.194755	0.343889	0.222891
55	417	511.556	1217.22	1038.89	211.667	274.444	238.889	302.222	205.333	237.112	978.333	736.667	1296.22	1241.44	2617.44	3617.11	0.158409	0.190997	0.373774	0.203662
60	543.889	653.889	1424.44	995.444	211.667	274.444	238.889	302.222	332.222	379.445	1185.55	693.222	1296.22	1241.44	2617.44	3617.11	0.2563	0.305648	0.452944	0.191651
65	569.333	664.222	1326	1001.67	211.667	274.444	238.889	302.222	357.666	389.778	1087.11	699.445	1296.22	1241.44	2617.44	3617.11	0.27593	0.313971	0.415333	0.193371
70	718.333	649.889	1224.89	1096.89	211.667	274.444	238.889	302.222	506.666	375.445	986	794.667	1296.22	1241.44	2617.44	3617.11	0.390879	0.302426	0.376703	0.219697
75	692.667	588.444	1373	1011	211.667	274.444	238.889	302.222	481	314	1134.11	708.778	1296.22	1241.44	2617.44	3617.11	0.371078	0.252931	0.433289	0.195951
80	692.111	695.889	1440.67	1148.78	211.667	274.444	238.889	302.222	480.444	421.445	1201.78	846.556	1296.22	1241.44	2617.44	3617.11	0.370649	0.339479	0.459142	0.234042
85	666	505.889	1375.33	1288.78	211.667	274.444	238.889	302.222	454.333	231.445	1136.44	986.556	1296.22	1241.44	2617.44	3617.11	0.350506	0.186432	0.434181	0.272747
90	693.333	643.778	1585.11	1276.11	211.667	274.444	238.889	302.222	481.666	369.334	1346.22	973.889	1296.22	1241.44	2617.44	3617.11	0.371592	0.297503	0.514327	0.269245
95	698.889	644.444	1316.56	1478.56	211.667	274.444	238.889	302.222	487.222	370	1077.67	1176.33	1296.22	1241.44	2617.44	3617.11	0.375879	0.29804	0.411725	0.325214
100	673.111	570.667	1420.44	1478.11	211.667	274.444	238.889	302.222	461.444	296.223	1181.55	1175.89	1296.22	1241.44	2617.44	3617.11	0.355991	0.238611	0.451416	0.325091
105	705.111	635.444	1521.78	1317.11	211.667	274.444	238.889	302.222	493.444	361	1282.89	1014.89	1296.22	1241.44	2617.44	3617.11	0.380679	0.29079	0.49013	0.28058
110	630.111	507.333	1426.89	1350.33	211.667	274.444	238.889	302.222	418.444	232.889	1188	1048.11	1296.22	1241.44	2617.44	3617.11	0.322818	0.187595	0.453878	0.289765
115	529.778	539	1486.67	1184.78	211.667	274.444	238.889	302.222	318.111	264.556	1247.78	882.556	1296.22	1241.44	2617.44	3617.11	0.245414	0.213103	0.476716	0.243995
120	698.111	439.333	1486.33	1111.33	211.667	274.444	238.889	302.222	486.444	164.889	1247.44	809.111	1296.22	1241.44	2617.44	3617.11	0.375278	0.13282	0.476589	0.22369
125	642	515.556	1494.33	1335.44	211.667	274.444	238.889	302.222	430.333	241.112	1255.44	1033.22	1296.22	1241.44	2617.44	3617.11	0.33199	0.194219	0.479645	0.285648
130	528.111	513.111	1443	1476	211.667	274.444	238.889	302.222	316.444	238.667	1204.11	1173.78	1296.22	1241.44	2617.44	3617.11	0.244128	0.192249	0.460033	0.324507
135	517.556	460.111	1235.67	1493.89	211.667	274.444	238.889	302.222	305.889	185.667	996.778	1191.67	1296.22	1241.44	2617.44	3617.11	0.235985	0.149557	0.380821	0.329453
	NDP52
-10	3863.67	2803.22	2541.33	1805.56	228.667	240.222	186.222	168.222	3635	2563	2355.11	1637.33	3635	2563	2355.11	1637.33	1	1	1	1
-5	3497.56	2986.67	2554.11	1670.78	228.667	240.222	186.222	168.222	3268.89	2746.44	2367.89	1502.56	3635	2563	2355.11	1637.33	0.899282	1.07157	1.00543	0.917684
0	228.667	240.222	186.222	168.222	228.667	240.222	186.222	168.222	0	0	0	0	3635	2563	2355.11	1637.33	0	0	0	0
5	404.444	457	282.111	250.222	228.667	240.222	186.222	168.222	175.777	216.778	95.889	82	3635	2563	2355.11	1637.33	0.0483568	0.0845798	0.0407153	0.0500814
10	582.778	673.778	410.889	264.333	228.667	240.222	186.222	168.222	354.111	433.556	224.667	96.111	3635	2563	2355.11	1637.33	0.0974171	0.16916	0.0953955	0.0586997
15	722.111	928.667	625	351.222	228.667	240.222	186.222	168.222	493.444	688.445	438.778	183	3635	2563	2355.11	1637.33	0.135748	0.268609	0.186309	0.111767
20	730.667	980.444	660.444	392.556	228.667	240.222	186.222	168.222	502	740.222	474.222	224.334	3635	2563	2355.11	1637.33	0.138102	0.288811	0.201359	0.137012
25	751.556	1112.89	779.667	435.444	228.667	240.222	186.222	168.222	522.889	872.667	593.445	267.222	3635	2563	2355.11	1637.33	0.143848	0.340487	0.251982	0.163206
30	737.444	1027	848.111	452	228.667	240.222	186.222	168.222	508.777	786.778	661.889	283.778	3635	2563	2355.11	1637.33	0.139966	0.306975	0.281044	0.173317
35	701.778	1035	831.111	493.889	228.667	240.222	186.222	168.222	473.111	794.778	644.889	325.667	3635	2563	2355.11	1637.33	0.130154	0.310097	0.273825	0.198901
40	707.444	1010	884.778	544.222	228.667	240.222	186.222	168.222	478.777	769.778	698.556	376	3635	2563	2355.11	1637.33	0.131713	0.300343	0.296613	0.229642
45	744.444	1074.22	971.556	531.444	228.667	240.222	186.222	168.222	515.777	834	785.334	363.222	3635	2563	2355.11	1637.33	0.141892	0.3254	0.333459	0.221837
50	693.444	1140.89	1071	566.667	228.667	240.222	186.222	168.222	464.777	900.667	884.778	398.445	3635	2563	2355.11	1637.33	0.127862	0.351411	0.375684	0.24335
55	707.444	1063.78	1107.11	514.778	228.667	240.222	186.222	168.222	478.777	823.556	920.889	346.556	3635	2563	2355.11	1637.33	0.131713	0.321325	0.391017	0.211659
60	719.889	1006.56	1143.78	589.778	228.667	240.222	186.222	168.222	491.222	766.334	957.556	421.556	3635	2563	2355.11	1637.33	0.135137	0.298999	0.406586	0.257465
65	662.444	1053.89	1201.78	558.556	228.667	240.222	186.222	168.222	433.777	813.667	1015.56	390.334	3635	2563	2355.11	1637.33	0.119333	0.317467	0.431214	0.238396
70	852	1135.33	1135.44	599.111	228.667	240.222	186.222	168.222	623.333	895.111	949.222	430.889	3635	2563	2355.11	1637.33	0.171481	0.349243	0.403048	0.263165
75	811.333	1087.56	1023	585.222	228.667	240.222	186.222	168.222	582.666	847.334	836.778	417	3635	2563	2355.11	1637.33	0.160293	0.330602	0.355303	0.254682
80	837.111	1166.56	1201.67	556.444	228.667	240.222	186.222	168.222	608.444	926.334	1015.44	388.222	3635	2563	2355.11	1637.33	0.167385	0.361426	0.431167	0.237106
85	905	1053.78	1129.89	595.889	228.667	240.222	186.222	168.222	676.333	813.556	943.667	427.667	3635	2563	2355.11	1637.33	0.186061	0.317423	0.400689	0.261197
90	974.556	1181.44	1198.22	550.111	228.667	240.222	186.222	168.222	745.889	941.222	1012	381.889	3635	2563	2355.11	1637.33	0.205196	0.367234	0.429704	0.233238
95	1000.44	1169.11	1141.33	562.778	228.667	240.222	186.222	168.222	771.777	928.889	955.111	394.556	3635	2563	2355.11	1637.33	0.212318	0.362423	0.405548	0.240975
100	1060.78	1195.67	1073.44	579.556	228.667	240.222	186.222	168.222	832.111	955.445	887.222	411.334	3635	2563	2355.11	1637.33	0.228916	0.372784	0.376722	0.251222
105	997.333	1117.22	1145.56	645.333	228.667	240.222	186.222	168.222	768.666	877	959.334	477.111	3635	2563	2355.11	1637.33	0.211462	0.342177	0.407341	0.291395
110	766.889	1048.78	1225.44	628.556	228.667	240.222	186.222	168.222	538.222	808.556	1039.22	460.334	3635	2563	2355.11	1637.33	0.148067	0.315472	0.441262	0.281149
115	857.667	1294.89	1148.67	630.667	228.667	240.222	186.222	168.222	629	1054.67	962.445	462.445	3635	2563	2355.11	1637.33	0.17304	0.411497	0.408662	0.282438
120	756	1160.44	1205	616.556	228.667	240.222	186.222	168.222	527.333	920.222	1018.78	448.334	3635	2563	2355.11	1637.33	0.145071	0.359041	0.432582	0.27382
125	766.111	1108.33	1165.44	585.556	228.667	240.222	186.222	168.222	537.444	868.111	979.222	417.334	3635	2563	2355.11	1637.33	0.147853	0.338709	0.415786	0.254886
130	841.778	1119.67	1203.56	549.556	228.667	240.222	186.222	168.222	613.111	879.445	1017.33	381.334	3635	2563	2355.11	1637.33	0.168669	0.343131	0.431969	0.232899
135	812.333	1098.78	1219.67	627.556	228.667	240.222	186.222	168.222	583.666	858.556	1033.44	459.334	3635	2563	2355.11	1637.33	0.160568	0.334981	0.438809	0.280538

## Sheet: Summary
Time	OPTN						NDP52
-10	1	1	1	1			1	1	1	1
-5	0.985256	0.902712	0.939339	0.919887			0.899282	1.00543	0.917684	1.07157
0	0	0	0	0			0	0	0	0
5	0.100634	0.114741	0.0965744	0.0327457			0.0483568	0.0407153	0.0500814	0.0845798
10	0.107149	0.129598	0.170862	0.0832156			0.0974171	0.0953955	0.0586997	0.16916
15	0.282273	0.207286	0.210129	0.163636			0.135748	0.186309	0.111767	0.268609
20	0.267015	0.221606	0.307976	0.238742			0.138102	0.201359	0.137012	0.288811
25	0.244814	0.243623	0.395679	0.257234			0.143848	0.251982	0.163206	0.340487
30	0.293417	0.263761	0.310056	0.23825			0.139966	0.281044	0.173317	0.306975
35	0.2515	0.182762	0.38583	0.236223			0.130154	0.273825	0.198901	0.310097
40	0.192439	0.209702	0.41181	0.277232			0.131713	0.296613	0.229642	0.300343
45	0.23247	0.213909	0.359256	0.31652			0.141892	0.333459	0.221837	0.3254
50	0.17701	0.194755	0.343889	0.222891			0.127862	0.375684	0.24335	0.351411
55	0.158409	0.190997	0.373774	0.203662			0.131713	0.391017	0.211659	0.321325
60	0.2563	0.305648	0.452944	0.191651			0.135137	0.406586	0.257465	0.298999
65	0.27593	0.313971	0.415333	0.193371			0.119333	0.431214	0.238396	0.317467
70	0.390879	0.302426	0.376703	0.219697			0.171481	0.403048	0.263165	0.349243
75	0.371078	0.252931	0.433289	0.195951			0.160293	0.355303	0.254682	0.330602
80	0.370649	0.339479	0.459142	0.234042			0.167385	0.431167	0.237106	0.361426
85	0.350506	0.186432	0.434181	0.272747			0.186061	0.400689	0.261197	0.317423
90	0.371592	0.297503	0.514327	0.269245			0.205196	0.429704	0.233238	0.367234
95	0.375879	0.29804	0.411725	0.325214			0.212318	0.405548	0.240975	0.362423
100	0.355991	0.238611	0.451416	0.325091			0.228916	0.376722	0.251222	0.372784
105	0.380679	0.29079	0.49013	0.28058			0.211462	0.407341	0.291395	0.342177
110	0.322818	0.187595	0.453878	0.289765			0.148067	0.441262	0.281149	0.315472
115	0.245414	0.213103	0.476716	0.243995			0.17304	0.408662	0.282438	0.411497
120	0.375278	0.13282	0.476589	0.22369			0.145071	0.432582	0.27382	0.359041
125	0.33199	0.194219	0.479645	0.285648			0.147853	0.415786	0.254886	0.338709
130	0.244128	0.192249	0.460033	0.324507			0.168669	0.431969	0.232899	0.343131
135	0.235985	0.149557	0.380821	0.329453			0.160568	0.438809	0.280538	0.334981
