# Supplementary material for: Autophagy adaptors mediate Parkin-dependent mitophagy by forming sheet-like liquid condensates
Source: EMBO J. 2024 Oct 17;43(22):5613–34. doi: 10.1038/s44318-024-00272-5 (PMC11574277; doi:10.1038/s44318-024-00272-5)
Supplement: Supplementary file 6 — Source data Fig. 4 [file 44318_2024_272_MOESM6_ESM.zip]

Archive with 13 entries (6 files):
- Figure4/
- Figure4/Figure4A/
- Figure4/Figure4A/OPTN_same size.tif
- Figure4/Figure4B/
- Figure4/Figure4B/Gray_ value.xlsx
- Figure4/Figure4C/
- Figure4/Figure4C/OPTN_different size.tif
- Figure4/Figure4D/
- Figure4/Figure4D/Gray value.xlsx
- Figure4/Figure4E/
- Figure4/Figure4E/OPTN_Mit-IM.tif
- Figure4/Figure4F/
- Figure4/Figure4F/Gray Value.xlsx
