# Supplementary material for: Autophagy adaptors mediate Parkin-dependent mitophagy by forming sheet-like liquid condensates
Source: EMBO J. 2024 Oct 17;43(22):5613–34. doi: 10.1038/s44318-024-00272-5 (PMC11574277; doi:10.1038/s44318-024-00272-5)
Supplement: Supplementary file 6 — Source data Fig. 4 [file 44318_2024_272_MOESM6_ESM.zip › Figure4/Figure4B/Gray_ value.xlsx]

## Sheet: OPTN_same size
Distance_(microns)	GFP	omp25				GFP	omp25
0	128.722	110.444		114.5	110.444	14.222	0
0.065	132.42	117.143		114.5	110.444	17.92	6.699
0.13	146.193	115.933		114.5	110.444	31.693	5.489
0.195	159.462	125.767		114.5	110.444	44.962	15.323
0.26	207.188	128.602		114.5	110.444	92.688	18.158
0.325	282.556	129.556		114.5	110.444	168.056	19.112
0.39	374.993	143.035		114.5	110.444	260.493	32.591
0.455	422.223	153.09		114.5	110.444	307.723	42.646
0.52	440.906	190.243		114.5	110.444	326.406	79.799
0.585	476.57	222.212		114.5	110.444	362.07	111.768
0.65	396.059	245.574		114.5	110.444	281.559	135.13
0.715	347.796	279.444		114.5	110.444	233.296	169
0.78	286.933	287.085		114.5	110.444	172.433	176.641
0.845	255.72	307.072		114.5	110.444	141.22	196.628
0.91	259.822	314.28		114.5	110.444	145.322	203.836
0.975	267.784	324.756		114.5	110.444	153.284	214.312
1.04	283.278	331.944		114.5	110.444	168.778	221.5
1.105	287.799	291.808		114.5	110.444	173.299	181.364
1.17	327.124	278.522		114.5	110.444	212.624	168.078
1.235	391.434	298.583		114.5	110.444	276.934	188.139
1.3	473.996	232.29		114.5	110.444	359.496	121.846
1.365	429.829	202.57		114.5	110.444	315.329	92.126
1.43	393.136	175.261		114.5	110.444	278.636	64.817
1.495	320.652	160.082		114.5	110.444	206.152	49.638
1.56	228.795	150.285		114.5	110.444	114.295	39.841
1.625	170.738	144.249		114.5	110.444	56.238	33.805
1.69	147.819	146.525		114.5	110.444	33.319	36.081
1.755	131.863	166.18		114.5	110.444	17.363	55.736
1.82	127.184	161.63		114.5	110.444	12.684	51.186
1.885	119.996	159.043		114.5	110.444	5.496	48.599
1.95	127.345	142.107		114.5	110.444	12.845	31.663
2.015	122.227	148.109		114.5	110.444	7.727	37.665
2.08	114.5	146.417		114.5	110.444	0	35.973
