# Supplementary material for: Autophagy adaptors mediate Parkin-dependent mitophagy by forming sheet-like liquid condensates
Source: EMBO J. 2024 Oct 17;43(22):5613–34. doi: 10.1038/s44318-024-00272-5 (PMC11574277; doi:10.1038/s44318-024-00272-5)
Supplement: Supplementary file 6 — Source data Fig. 4 [file 44318_2024_272_MOESM6_ESM.zip › Figure4/Figure4D/Gray value.xlsx]

## Sheet: Sheet2
Distance_(microns)	Gray_Value	Gray_Value
0	105.313	105.792	104.292	105.792	1.021	0
0.065	107.486	108.476	104.292	105.792	3.194	2.684
0.13	107.95	108.352	104.292	105.792	3.658	2.56
0.195	110.635	112.825	104.292	105.792	6.343	7.033
0.26	106.417	116.23	104.292	105.792	2.125	10.438
0.325	109.34	114.568	104.292	105.792	5.048	8.776
0.39	116.624	119.461	104.292	105.792	12.332	13.669
0.455	127.644	127.015	104.292	105.792	23.352	21.223
0.52	149.696	144.77	104.292	105.792	45.404	38.978
0.585	177.328	167.937	104.292	105.792	73.036	62.145
0.65	224.586	200.21	104.292	105.792	120.294	94.418
0.715	233.456	239.471	104.292	105.792	129.164	133.679
0.78	234.334	276.254	104.292	105.792	130.042	170.462
0.845	221.445	307.175	104.292	105.792	117.153	201.383
0.91	204.486	320.409	104.292	105.792	100.194	214.617
0.975	182.618	303.074	104.292	105.792	78.326	197.282
1.04	176.459	302.165	104.292	105.792	72.167	196.373
1.105	157.319	298.673	104.292	105.792	53.027	192.881
1.17	152.064	286.166	104.292	105.792	47.772	180.374
1.235	150.83	277.486	104.292	105.792	46.538	171.694
1.3	155.854	287.68	104.292	105.792	51.562	181.888
1.365	161.412	321.675	104.292	105.792	57.12	215.883
1.43	162.585	307.313	104.292	105.792	58.293	201.521
1.495	162.709	296.051	104.292	105.792	58.417	190.259
1.56	158.837	283.228	104.292	105.792	54.545	177.436
1.625	161.748	296.419	104.292	105.792	57.456	190.627
1.69	167.545	288.002	104.292	105.792	63.253	182.21
1.755	163.267	265.931	104.292	105.792	58.975	160.139
1.82	171.626	263.653	104.292	105.792	67.334	157.861
1.885	188.186	261.956	104.292	105.792	83.894	156.164
1.95	202.578	261.202	104.292	105.792	98.286	155.41
2.015	226.914	229.616	104.292	105.792	122.622	123.824
2.08	222.787	229.103	104.292	105.792	118.495	123.311
2.145	228.133	189.021	104.292	105.792	123.841	83.229
2.21	199.018	162.844	104.292	105.792	94.726	57.052
2.275	180.884	149.429	104.292	105.792	76.592	43.637
2.34	135.582	136.109	104.292	105.792	31.29	30.317
2.405	120.03	127.21	104.292	105.792	15.738	21.418
2.47	111.085	124.541	104.292	105.792	6.793	18.749
2.535	109.009	122.134	104.292	105.792	4.717	16.342
2.6	106.402	126.138	104.292	105.792	2.11	20.346
2.665	104.327	132.184	104.292	105.792	0.035	26.392
2.73	105.414	127.353	104.292	105.792	1.122	21.561
2.795	104.292	130.329	104.292	105.792	0	24.537
2.86	105.532	122.337	104.292	105.792	1.24	16.545
2.925	105.834	119.366	104.292	105.792	1.542	13.574
2.99	107.944	116.009	104.292	105.792	3.652	10.217
3.055	109.307	111.953	104.292	105.792	5.015	6.161
3.12	107.144	106.87	104.292	105.792	2.852	1.078
3.185	109.562	108.298	104.292	105.792	5.27	2.506
