# Supplementary material for: Autophagy adaptors mediate Parkin-dependent mitophagy by forming sheet-like liquid condensates
Source: EMBO J. 2024 Oct 17;43(22):5613–34. doi: 10.1038/s44318-024-00272-5 (PMC11574277; doi:10.1038/s44318-024-00272-5)
Supplement: Supplementary file 6 — Source data Fig. 4 [file 44318_2024_272_MOESM6_ESM.zip › Figure4/Figure4F/Gray Value.xlsx]

## Sheet: Sheet1
slide1										slide6
GFP		omp25								GFP		omp25		LC3
Distance_(microns)	Gray_Value	Distance_(microns)	Gray_Value							Distance_(microns)	Gray_Value	Distance_(microns)	Gray_Value	Distance_(microns)	Gray_Value
0	125.188	0	409.562		125.188	347.312	0	62.25		0	132.062	0	409.562	0	127.031		123.878	409.562	8.184	0
0.065	129.452	0.065	458.022		125.188	347.312	4.265	110.71		0.065	127.068	0.065	766.315	0.065	128.551		123.878	409.562	3.19	356.753
0.13	133.136	0.13	506.98		125.188	347.312	7.9487	159.668		0.13	124.405	0.13	819.38	0.13	121.4		123.878	409.562	0.527	409.818
0.195	138.625	0.195	625.933		125.188	347.312	13.437	278.621		0.195	123.878	0.195	1000.57	0.195	126.117		123.878	409.562	0	591.003
0.26	165.262	0.26	828.307		125.188	347.312	40.075	480.995		0.26	129.295	0.26	1179.57	0.26	123.817		123.878	409.562	5.417	770.011
0.325	175.582	0.325	1047.05		125.188	347.312	50.3945	699.739		0.325	137.113	0.325	1160.69	0.325	130.137		123.878	409.562	13.235	751.133
0.39	186.542	0.39	1046.25		125.188	347.312	61.355	698.938		0.39	134.473	0.39	1119.56	0.39	138.482		123.878	409.562	10.595	709.999
0.455	168.046	0.455	1057.14		125.188	347.312	42.8581	709.826		0.455	130.745	0.455	1000.17	0.455	132.058		123.878	409.562	6.867	590.607
0.52	148.215	0.52	974.501		125.188	347.312	23.0275	627.189		0.52	145.633	0.52	923.4	0.52	149.229		123.878	409.562	21.755	513.838
0.585	143.2	0.585	891.492		125.188	347.312	18.0125	544.18		0.585	153.433	0.585	841.586	0.585	160.09		123.878	409.562	29.555	432.024
0.65	147.688	0.65	859.625		125.188	347.312	22.5	512.313		0.65	179.5	0.65	852.375	0.65	165.438		123.878	409.562	55.622	442.813
0.715	150.648	0.715	871.197		125.188	347.312	25.4608	523.885		0.715	203.527	0.715	845.501	0.715	167.886		123.878	409.562	79.649	435.939
0.78	152.835	0.78	928.99		125.188	347.312	27.6475	581.678		0.78	273.115	0.78	903.27	0.78	164.125		123.878	409.562	149.237	493.708
0.845	188.611	0.845	956.778		125.188	347.312	63.4234	609.466		0.845	350.566	0.845	928.953	0.845	159.507		123.878	409.562	226.688	519.391
0.91	205.18	0.91	985.78		125.188	347.312	79.9925	638.468		0.91	448.038	0.91	955.141	0.91	159.876		123.878	409.562	324.16	545.579
0.975	201.949	0.975	939.988		125.188	347.312	76.7617	592.676		0.975	483.406	0.975	907.18	0.975	147.797		123.878	409.562	359.528	497.618
1.04	182.031	1.04	719.811		125.188	347.312	56.8437	372.499		1.04	406.826	1.04	830.651	1.04	141.659		123.878	409.562	282.948	421.089
1.105	154.431	1.105	564.835		125.188	347.312	29.2431	217.523		1.105	325.981	1.105	656.444	1.105	128.238		123.878	409.562	202.103	246.882
1.17	139.641	1.17	463.944		125.188	347.312	14.4538	116.632		1.17	216.22	1.17	571.435	1.17	127.21		123.878	409.562	92.342	161.873
1.235	128.164	1.235	375.5		125.188	347.312	2.9766	28.188		1.235	167.718	1.235	632.83	1.235	136.559		123.878	409.562	43.84	223.268
1.3	137.688	1.3	347.312		125.188	347.312	12.5	0		1.3	156.312	1.3	792.75	1.3	121.812		123.878	409.562	32.434	383.188
