# Supplementary material for: Autophagy adaptors mediate Parkin-dependent mitophagy by forming sheet-like liquid condensates
Source: EMBO J. 2024 Oct 17;43(22):5613–34. doi: 10.1038/s44318-024-00272-5 (PMC11574277; doi:10.1038/s44318-024-00272-5)
Supplement: Supplementary file 7 — Source data Fig. 5 [file 44318_2024_272_MOESM7_ESM.zip]

Archive with 19 entries (13 files):
- Figure5/
- Figure5/Figure5A/
- Figure5/Figure5A/OPTN+nano-Ub.tif
- Figure5/Figure5A/OPTN+Ub.tif
- Figure5/Figure5A/OPTN-uban-del+ub.tif
- Figure5/Figure5A/OPTN-udan-del+nanoUb.tif
- Figure5/Figure5B/
- Figure5/Figure5B/Anti-FLAG-Ub-short exposure.Tif
- Figure5/Figure5B/Anti-FLAG-Ub-short expoure-2.Tif
- Figure5/Figure5B/Anti-FLAG-Ub.Tif
- Figure5/Figure5B/Anti-GFP-optn.Tif
- Figure5/Figure5B/IP .tif
- Figure5/Figure5C/
- Figure5/Figure5C/FRAP-Summary.xlsx
- Figure5/Figure5D/
- Figure5/Figure5D/halo.Tif.Tif
- Figure5/Figure5D/hsp.Tif
- Figure5/Figure5E/
- Figure5/Figure5E/mitophagy-activity_combined.xlsx
