# Supplementary material for: Autophagy adaptors mediate Parkin-dependent mitophagy by forming sheet-like liquid condensates
Source: EMBO J. 2024 Oct 17;43(22):5613–34. doi: 10.1038/s44318-024-00272-5 (PMC11574277; doi:10.1038/s44318-024-00272-5)
Supplement: Supplementary file 7 — Source data Fig. 5 [file 44318_2024_272_MOESM7_ESM.zip › Figure5/Figure5C/FRAP-Summary.xlsx]

## Sheet: Summary
OPTN-Ub					OPTN-Nano-Ub					OPTN-UBD-D-NanoUb					OPTN-Ub					OPTN-Nano-Ub					OPTN-UBD-D-NanoUb						OPTN-Ub							OPTN-Nano-Ub							OPTN-UBD-D-NanoUb
Mit					Mit					Mit					Mit					Mit					Mit						Mit							Mit							Mit
3636.11	1565.78	971	1057.11		480.667	678.889	505.111	1241.22		498.111	491.889	1104.89	688.444		3358.22	1358.78	714.556	877.889		276.334	440.889	318	976.666		269.555	307.333	856.778	478.777		-10	1	1	1	1				1	1	1	1				1	1	1	1
3827.78	1541.78	801	926.778		444.444	591.222	455.778	1183.22		585.667	431.444	1082.11	718		3549.89	1334.78	544.556	747.556		240.111	353.222	268.667	918.666		357.111	246.888	834	508.333		-5	1.05707	0.982337	0.76209	0.851538				0.868916	0.801159	0.844865	0.940614				1.32482	0.803324	0.973414	1.06173
277.889	207	256.444	179.222		204.333	238	187.111	264.556		228.556	184.556	248.111	209.667		0	0	0	0		0	0	0	0		0	0	0	0		0	0	0	0	0				0	0	0	0				0	0	0	0
1011.78	449	378.889	379.889		232.889	344.889	256.667	394.556		263.444	216.778	399.889	232.778		733.889	242	122.445	200.667		28.556	106.889	69.556	130		34.888	32.222	151.778	23.111		5	0.218535	0.178101	0.171358	0.228579				0.103339	0.24244	0.21873	0.133106				0.129428	0.104844	0.17715	0.0482709
1403.67	511.111	449.778	510.444		260.778	356.778	311.667	496.444		266.667	262	360.222	211.333		1125.78	304.111	193.334	331.222		56.445	118.778	124.556	231.888		38.111	77.444	112.111	1.666		10	0.33523	0.223812	0.270565	0.377294				0.204264	0.269406	0.391686	0.237428				0.141385	0.251987	0.130852	0.0034797
1371	589.778	541.778	601.222		237.444	410.444	315.667	631.333		298.556	230.667	339.444	233.222		1093.11	382.778	285.334	422		33.111	172.444	128.556	366.777		70	46.111	91.333	23.555		15	0.325503	0.281708	0.399316	0.480699				0.119822	0.391128	0.404264	0.37554				0.259687	0.150036	0.106601	0.0491983
1692.44	746.333	544	628.667		261.556	405	356.111	528.778		294.222	240.444	358.556	280		1414.55	539.333	287.556	449.445		57.223	167	169	264.222		65.666	55.888	110.445	70.333		20	0.421221	0.396925	0.402426	0.511961				0.207079	0.37878	0.531447	0.270535				0.243609	0.181848	0.128907	0.146901
1856.22	851.889	525.222	669.333		299.556	409	328.111	600.667		262.333	240.778	432.111	287		1578.33	644.889	268.778	490.111		95.223	171	141	336.111		33.777	56.222	184	77.333		25	0.469991	0.47461	0.376147	0.558284				0.344594	0.387853	0.443396	0.344141				0.125307	0.182935	0.214758	0.161522
1941.11	828.333	655.556	550.889		276.778	360.556	308.889	582		298.444	227.667	441.111	351.333		1663.22	621.333	399.112	371.667		72.445	122.556	121.778	317.444		69.888	43.111	193	141.666		30	0.495269	0.457273	0.558545	0.423364				0.262165	0.277975	0.38295	0.325028				0.259272	0.140275	0.225263	0.295891
1812	852.444	667	839.111		287.778	390	364.333	640.889		264.556	237.333	479.556	228.222		1534.11	645.444	410.556	659.889		83.445	152	177.222	376.333		36	52.777	231.445	18.555		35	0.456822	0.475018	0.574561	0.751677				0.301972	0.344758	0.557302	0.385324				0.133553	0.171726	0.270134	0.038755
1881.67	754.556	733.444	568.778		312.222	364.667	318.778	684.222		277.556	244.556	483.889	283.111		1603.78	547.556	477	389.556		107.889	126.667	131.667	419.666		49	60	235.778	73.444		40	0.477568	0.402977	0.667547	0.443742				0.39043	0.287299	0.414047	0.429692				0.181781	0.195228	0.275191	0.153399
1961.56	863	581.889	664.778		324.889	376	337.222	668.222		277.778	247.889	387.556	270.222		1683.67	656	325.445	485.556		120.556	138	150.111	403.666		49.222	63.333	139.445	60.555		45	0.501357	0.482787	0.455451	0.553095				0.436269	0.313004	0.472047	0.41331				0.182605	0.206073	0.162755	0.126479
2215.67	812	727.222	667.778		296.667	376.444	346.222	655		319.556	248.111	461.222	236.556		1937.78	605	470.778	488.556		92.334	138.444	159.111	390.444		91	63.555	213.111	26.889		50	0.577025	0.445253	0.65884	0.556512				0.334139	0.314011	0.500349	0.399772				0.337593	0.206795	0.248735	0.0561618
2403	873.333	650.222	733.889		331.222	361.333	347.333	588.333		305.444	281.444	456.444	279.778		2125.11	666.333	393.778	554.667		126.889	123.333	160.222	323.777		76.888	96.888	208.333	70.111		55	0.632808	0.490391	0.551081	0.631819				0.459187	0.279737	0.503843	0.331513				0.28524	0.315254	0.243159	0.146438
2177.78	778.889	644.778	680.111		321.889	401	341.222	613.444		339.111	242.444	443.111	277.111		1899.89	571.889	388.334	500.889		117.556	163	154.111	348.888		110.555	57.888	195	67.444		60	0.565743	0.420885	0.543462	0.570561				0.425413	0.369708	0.484626	0.357223				0.410139	0.188356	0.227597	0.140867
2297.67	883.222	603.222	848		291.889	378.556	355.222	637.667		285.111	293.778	440.778	248.222		2019.78	676.222	346.778	668.778		87.556	140.556	168.111	373.111		56.555	109.222	192.667	38.555		65	0.601443	0.497669	0.485306	0.761802				0.316848	0.318801	0.528651	0.382025				0.209809	0.355387	0.224874	0.0805281
2226.56	813.778	606.556	705.111		289.667	445.222	310.667	662.222		369.222	231	372.444	232.778		1948.67	606.778	350.112	525.889		85.334	207.222	123.556	397.666		140.666	46.444	124.333	23.111		70	0.580267	0.446562	0.489971	0.599038				0.308807	0.470009	0.388541	0.407167				0.521845	0.151119	0.145117	0.0482709
2567.22	895.333	655.667	659.889		359.222	387.444	371.111	643.556		301	248.333	411.889	252.111		2289.33	688.333	399.223	480.667		154.889	149.444	184	379		72.444	63.777	163.778	42.444		75	0.68171	0.506582	0.558701	0.547526				0.560514	0.338961	0.578616	0.388055				0.268754	0.207518	0.191156	0.0886509
2218.11	1022.44	541.889	703.889		313.444	380.667	373.444	613.778		308.556	204.778	459.889	235.222		1940.22	815.444	285.445	524.667		109.111	142.667	186.333	349.222		80	20.222	211.778	25.555		80	0.577753	0.60013	0.399472	0.597646				0.394852	0.323589	0.585953	0.357565				0.296785	0.0657983	0.24718	0.0533756
2112.33	854.111	703.333	670		333.667	432.556	310.444	627.556		275	222.333	516.333	264.333		1834.44	647.111	446.889	490.778		129.334	194.556	123.333	363		46.444	37.777	268.222	54.666		85	0.546255	0.476245	0.625408	0.559043				0.468035	0.441281	0.38784	0.371673				0.172299	0.122919	0.313059	0.114178
2097.44	1048.44	522.111	808.667		302.333	391.222	321.556	645		341.889	234.444	436	248.444		1819.55	841.444	265.667	629.445		98	153.222	134.445	380.444		113.333	49.888	187.889	38.777		90	0.541821	0.619265	0.371793	0.716998				0.354643	0.34753	0.422783	0.389533				0.420445	0.162326	0.219297	0.0809918
2052.33	874.778	610.889	752.778		279.778	410.222	378.556	566.222		303.778	227	457.778	237.333		1774.44	667.778	354.445	573.556		75.445	172.222	191.445	301.666		75.222	42.444	209.667	27.666		95	0.528388	0.491455	0.496035	0.653335				0.273021	0.390624	0.602028	0.308873				0.27906	0.138104	0.244716	0.0577847
1896.44	965.333	526.667	701.556		273.667	370.778	337.444	585.667		311.778	243.667	462.111	269.778		1618.55	758.333	270.223	522.334		69.334	132.778	150.333	321.111		83.222	59.111	214	60.111		100	0.481968	0.558099	0.378169	0.594989				0.250907	0.30116	0.472745	0.328783				0.308738	0.192335	0.249773	0.125551
1710	917	559.889	742.333		309.222	419.556	327.556	679.556		352.778	237	479.111	232.222		1432.11	710	303.445	563.111		104.889	181.556	140.445	415		124.222	52.444	231	22.555		105	0.426449	0.522528	0.424662	0.641438				0.379573	0.411795	0.441651	0.424915				0.460841	0.170642	0.269615	0.0471096
1755.22	926.556	564.333	674.444		305.444	403.222	342.222	669.222		305.111	225.222	426.444	222		1477.33	719.556	307.889	495.222		101.111	165.222	155.111	404.666		76.555	40.666	178.333	12.333		110	0.439915	0.529561	0.430882	0.564105				0.365901	0.374747	0.48777	0.414334				0.284005	0.132319	0.208144	0.0257594
1500.89	895.444	522.778	644.556		316.111	416	315	531.778		272.111	225.333	404.667	205.111		1223	688.444	266.334	465.334		111.778	178	127.889	267.222		43.555	40.777	156.556	-4.556		115	0.364181	0.506664	0.372727	0.53006				0.404503	0.40373	0.402167	0.273606				0.161581	0.13268	0.182726	-0.00951591
1469.56	854.111	547.778	679.667		289.444	427.889	360.111	605.444		320	226.667	443	308.444		1191.67	647.111	291.334	500.445		85.111	189.889	173	340.888		91.444	42.111	194.889	98.777		120	0.354851	0.476245	0.407713	0.570055				0.308	0.430696	0.544025	0.349032				0.339241	0.137021	0.227467	0.206311
1643	826.444	575.556	633.444		296.222	358.222	318	552.111		369.111	260.778	470.778	293		1365.11	619.444	319.112	454.222		91.889	120.222	130.889	287.555		140.555	76.222	222.667	83.333		125	0.406498	0.455883	0.446588	0.517403				0.332529	0.272681	0.411601	0.294425				0.521433	0.248011	0.259889	0.174054
1753	843.444	581	609.667		298.667	399.667	309.667	634.889		330	221.222	479.667	283.556		1475.11	636.444	324.556	430.445		94.334	161.667	122.556	370.333		101.444	36.666	231.556	73.889		130	0.439254	0.468394	0.454207	0.490318				0.341377	0.366684	0.385396	0.379181				0.376339	0.119304	0.270264	0.154329
1580.89	820.778	587.889	637.222		311.333	400.222	350.778	621.556		279.222	207	468.111	263.444		1303	613.778	331.445	458		107	162.222	163.667	357		50.666	22.444	220	53.777		135	0.388003	0.451713	0.463847	0.521706				0.387213	0.367943	0.514676	0.365529				0.187962	0.0730283	0.256776	0.112322
277.889	207	256.444	179.222		204.333	238	187.111	264.556		228.556	184.556	248.111	209.667
277.889	207	256.444	179.222		204.333	238	187.111	264.556		228.556	184.556	248.111	209.667
277.889	207	256.444	179.222		204.333	238	187.111	264.556		228.556	184.556	248.111	209.667
277.889	207	256.444	179.222		204.333	238	187.111	264.556		228.556	184.556	248.111	209.667
277.889	207	256.444	179.222		204.333	238	187.111	264.556		228.556	184.556	248.111	209.667
277.889	207	256.444	179.222		204.333	238	187.111	264.556		228.556	184.556	248.111	209.667
277.889	207	256.444	179.222		204.333	238	187.111	264.556		228.556	184.556	248.111	209.667
277.889	207	256.444	179.222		204.333	238	187.111	264.556		228.556	184.556	248.111	209.667
277.889	207	256.444	179.222		204.333	238	187.111	264.556		228.556	184.556	248.111	209.667
277.889	207	256.444	179.222		204.333	238	187.111	264.556		228.556	184.556	248.111	209.667
277.889	207	256.444	179.222		204.333	238	187.111	264.556		228.556	184.556	248.111	209.667
277.889	207	256.444	179.222		204.333	238	187.111	264.556		228.556	184.556	248.111	209.667
277.889	207	256.444	179.222		204.333	238	187.111	264.556		228.556	184.556	248.111	209.667
277.889	207	256.444	179.222		204.333	238	187.111	264.556		228.556	184.556	248.111	209.667
277.889	207	256.444	179.222		204.333	238	187.111	264.556		228.556	184.556	248.111	209.667
277.889	207	256.444	179.222		204.333	238	187.111	264.556		228.556	184.556	248.111	209.667
277.889	207	256.444	179.222		204.333	238	187.111	264.556		228.556	184.556	248.111	209.667
277.889	207	256.444	179.222		204.333	238	187.111	264.556		228.556	184.556	248.111	209.667
277.889	207	256.444	179.222		204.333	238	187.111	264.556		228.556	184.556	248.111	209.667
277.889	207	256.444	179.222		204.333	238	187.111	264.556		228.556	184.556	248.111	209.667
277.889	207	256.444	179.222		204.333	238	187.111	264.556		228.556	184.556	248.111	209.667
277.889	207	256.444	179.222		204.333	238	187.111	264.556		228.556	184.556	248.111	209.667
277.889	207	256.444	179.222		204.333	238	187.111	264.556		228.556	184.556	248.111	209.667
277.889	207	256.444	179.222		204.333	238	187.111	264.556		228.556	184.556	248.111	209.667
277.889	207	256.444	179.222		204.333	238	187.111	264.556		228.556	184.556	248.111	209.667
277.889	207	256.444	179.222		204.333	238	187.111	264.556		228.556	184.556	248.111	209.667
277.889	207	256.444	179.222		204.333	238	187.111	264.556		228.556	184.556	248.111	209.667
277.889	207	256.444	179.222		204.333	238	187.111	264.556		228.556	184.556	248.111	209.667
277.889	207	256.444	179.222		204.333	238	187.111	264.556		228.556	184.556	248.111	209.667
277.889	207	256.444	179.222		204.333	238	187.111	264.556		228.556	184.556	248.111	209.667
