# Supplementary material for: Autophagy adaptors mediate Parkin-dependent mitophagy by forming sheet-like liquid condensates
Source: EMBO J. 2024 Oct 17;43(22):5613–34. doi: 10.1038/s44318-024-00272-5 (PMC11574277; doi:10.1038/s44318-024-00272-5)
Supplement: Supplementary file 7 — Source data Fig. 5 [file 44318_2024_272_MOESM7_ESM.zip › Figure5/Figure5E/mitophagy-activity_combined.xlsx]

## Sheet: Sheet1
										対比較
	PKO	OPTN + Ub	OPTN + nano-Ub	dUBD + Ub	dUBD + nano-Ub	E478G + Ub	E478G + nano-Ub			Dunnett検定
	5.10696	31.4223	26.2906	2.73677	0.744052	1.58017	1.51411			--------------------------------------------------------------------------------------------------------------------------------------------------------------------------------
	0.274082	39.646	18.8476	0	1.08991	0	0			行番号 平均差 標準誤差 DF q値 Prob Alpha 有意度フラグ 95.00% LCL 95.00% UCL
	1.51673	31.2621	19.003	0	0.751785	1.60374	1.86769			--------------------------------------------------------------------------------------------------------------------------------------------------------------------------------
	0	34.6339	28.0626	1.654	0.534582					PKO OPTN + Ub 0 -31.810864962027 2.2349410425094 12 14.233424666232 8.0352502429548E-11 0.05 1 -38.466636168711 -25.155093755343
										OPTN + nano-Ub OPTN + Ub 6 -12.729724791294 2.2349410425094 12 5.6957765548041 4.7552622825775E-4 0.05 1 -19.385495997979 -6.0739535846098
										dUBD + Ub OPTN + Ub 7 -33.197865887427 2.2349410425094 12 14.854023106647 2.2831847523719E-11 0.05 1 -39.853637094112 -26.542094680743
										dUBD + nano-Ub OPTN + Ub 8 -33.248208080392 2.2349410425094 12 14.876548171965 2.179767477628E-11 0.05 1 -39.903979287077 -26.592436873708
										E478G + Ub OPTN + Ub 9 -33.048822147858 2.2349410425094 12 14.787335110528 2.6182278567433E-11 0.05 1 -39.704593354543 -26.393050941174
										E478G + nano-Ub OPTN + Ub 10 -32.982859037773 2.2349410425094 12 14.757820636172 2.7814306413632E-11 0.05 1 -39.638630244458 -26.327087831089
