# Supplementary material for: Autophagy adaptors mediate Parkin-dependent mitophagy by forming sheet-like liquid condensates
Source: EMBO J. 2024 Oct 17;43(22):5613–34. doi: 10.1038/s44318-024-00272-5 (PMC11574277; doi:10.1038/s44318-024-00272-5)
Supplement: Supplementary file 8 — Source data Fig. 6 [file 44318_2024_272_MOESM8_ESM.zip]

Archive with 14 entries (8 files):
- Figure6/Figure6A/With CCCP/OPTN-uban-del+nano-Ub+CCCP.tif
- Figure6/Figure6A/With CCCP/optn+ub+cccp_0010.tif
- Figure6/Figure6A/With CCCP/
- Figure6/Figure6A/Without CCCP/optn+ub-No cccp.tif
- Figure6/Figure6A/Without CCCP/optn-uban-del+nanoub-No cccp.tif
- Figure6/Figure6A/Without CCCP/
- Figure6/Figure6A/
- Figure6/Figure6B/Results.xlsx
- Figure6/Figure6B/
- Figure6/Figure6C/Figure6C.zip
- Figure6/Figure6C/
- Figure6/Figure6D/IP quantification.xlsx
- Figure6/Figure6D/
- Figure6/Stats_Fig.6BandD.pzfx
