# Supplementary material for: Autophagy adaptors mediate Parkin-dependent mitophagy by forming sheet-like liquid condensates
Source: EMBO J. 2024 Oct 17;43(22):5613–34. doi: 10.1038/s44318-024-00272-5 (PMC11574277; doi:10.1038/s44318-024-00272-5)
Supplement: Supplementary file 8 — Source data Fig. 6 [file 44318_2024_272_MOESM8_ESM.zip › Figure6/Figure6B/Results.xlsx]

## Sheet: OPTN
	Image A	Image B	Auto Threshold A	Auto Threshold B	Using Stack Histogram	Pearson's Coefficient	M1	M2	Threshold A	Threshold B	Thresholded M1	Thresholded M2	Overlap Coefficient	k1	k2	Thresholded Overlap Coefficient	Thresholded k1	Thresholded k2	ICQ	Area tot	Area A	Area B	Area Overlap	Timepoint	ROI
1	C1-optn-ub-cccp2h_0010-1.oir T1	C2-optn-ub-cccp2h_0010-1.oir T1	500	650	FALSE	0.545	1	1	500	650	0.263	0.291	0.875	0.902	0.849	0.874	1.497	0.51	0.33	11250	224.029	187.422	54.814	1		0.244674	0.292463
2	C1-optn-ub-cccp2h_0038-1.oir T1	C2-optn-ub-cccp2h_0038-1.oir T1	500	450	FALSE	0.541	1	1	500	450	0.307	0.217	0.891	0.862	0.922	0.891	1.18	0.673	0.331	11250	309.216	437.018	95.186	1	0	0.30783	0.217808
3	C1-optn-ub-cccp2h_0037-1.oir T1	C2-optn-ub-cccp2h_0037-1.oir T1	500	900	FALSE	0.461	1	1	500	900	0.261	0.253	0.738	1.165	0.467	0.815	2.12	0.313	0.5	3655.05	151.234	149.506	36.113	1	0	0.238789	0.241549
4	C1-optn-ub-cccp2h_0036-1.oir T1	C2-optn-ub-cccp2h_0036-1.oir T1	600	800	FALSE	0.43	1	1	600	800	0.144	0.051	0.795	1.04	0.608	0.87	1.897	0.399	0.273	11250	596.116	288.177	110.099	1	0	0.184694	0.382053
5	C1-optn-ub-cccp2h_0035-1.oir T1	C2-optn-ub-cccp2h_0035-1.oir T1	500	600	FALSE	0.515	1	1	500	600	0.341	0.121	0.832	1.118	0.619	0.887	1.668	0.471	0.313	11250	188.012	516.593	63.922	1	0	0.339989	0.123738
6	C1-optn-ub-cccp2h_0034-1.oir T1	C2-optn-ub-cccp2h_0034-1.oir T1	500	600	FALSE	0.458	1	1	500	600	0.306	0.164	0.82	1.082	0.622	0.838	1.585	0.443	0.29	9473.67	248.255	463.389	74.029	1	null	0.298197	0.159756
7	C1-optn-ub-cccp2h_0033-1.oir T1	C2-optn-ub-cccp2h_0033-1.oir T1	500	500	FALSE	0.395	1	1	500	500	0.222	0.151	0.842	0.864	0.821	0.804	1.254	0.516	0.257	11250	272.759	388.266	58.633	1	0	0.214963	0.151012
8	C1-optn-ub-cccp2h_0032-1.oir T1	C2-optn-ub-cccp2h_0032-1.oir T1	500	422	FALSE	0.439	1	1	500	422	0.247	0.161	0.882	0.83	0.938	0.839	1.041	0.677	0.304	11250	264.455	408.286	64.781	1	0	0.24496	0.158666
9	C1-optn-ub-cccp2h_0014-1.oir T1	C2-optn-ub-cccp2h_0014-1.oir T1	500	600	FALSE	0.492	1	1	500	600	0.22	0.28	0.848	0.884	0.813	0.812	1.447	0.456	0.345	11250	267.717	202.689	56.412	1	0	0.210715	0.278318
10	C1-optn-ub-cccp2h_0030-1.oir T1	C2-optn-ub-cccp2h_0030-1.oir T1	500	408	FALSE	0.519	1	1	500	408	0.353	0.239	0.893	0.828	0.964	0.851	1.074	0.674	0.322	11250	332.884	512.27	117.148	1	0	0.351918	0.228684
11	C1-optn-ub-cccp2h_0029-1.oir T1	C2-optn-ub-cccp2h_0029-1.oir T1	500	469	FALSE	0.54	1	1	500	469	0.323	0.237	0.894	0.867	0.922	0.849	1.248	0.577	0.33	11250	218.471	304.077	69.759	1	0	0.319306	0.229412
12	C1-optn-ub-cccp2h_0028-1.oir T1	C2-optn-ub-cccp2h_0028-1.oir T1	500	548	FALSE	0.521	1	1	500	548	0.232	0.4	0.864	0.819	0.912	0.864	1.398	0.533	0.342	11250	522.784	301.566	120.817	1	0	0.231103	0.400632
13	C1-optn-ub-cccp2h_0027-1.oir T1	C2-optn-ub-cccp2h_0027-1.oir T1	500	826	FALSE	0.469	1	1	500	826	0.194	0.43	0.787	0.971	0.639	0.858	2.239	0.329	0.273	11250	682.44	315.835	128.821	1	0	0.188765	0.407874
14	C1-optn-ub-cccp2h_0026-1.oir T1	C2-optn-ub-cccp2h_0026-1.oir T1	500	624	FALSE	0.5	1	1	500	624	0.245	0.306	0.823	0.948	0.714	0.852	1.66	0.437	0.309	11250	549.821	448.841	133.134	1	0	0.242141	0.296617
15	C1-optn-ub-cccp2h_0025-1.oir T1	C2-optn-ub-cccp2h_0025-1.oir T1	500	655	FALSE	0.457	1	1	500	655	0.205	0.28	0.821	0.897	0.753	0.845	1.659	0.431	0.284	11250	427.158	311.426	84.715	1	0	0.198322	0.272023

## Sheet: OPTN-del
	Image A	Image B	Auto Threshold A	Auto Threshold B	Using Stack Histogram	Pearson's Coefficient	M1	M2	Threshold A	Threshold B	Thresholded M1	Thresholded M2	Overlap Coefficient	k1	k2	Thresholded Overlap Coefficient	Thresholded k1	Thresholded k2	ICQ	Area tot	Area A	Area B	Area Overlap	Timepoint	ROI
1	C1-optn-UBAN-nano-ub-cccp2h_0018-1.oir T1	C2-optn-UBAN-nano-ub-cccp2h_0018-1.oir T1	500	800	FALSE	0.552	1	1	500	800	0.132	0.14	0.927	1.166	0.736	0.929	1.819	0.474	0.257	11250	102.729	114.809	13.894	1	0	0.135249	0.121018
2	C1-optn-UBAN-nano-ub-cccp2h_0017-1.oir T1	C2-optn-UBAN-nano-ub-cccp2h_0017-1.oir T1	500	550	FALSE	0.644	1	1	500	550	0.192	0.184	0.952	1.006	0.9	0.906	1.175	0.698	0.327	8365.92	82.204	99.896	15.728	1	0528-0511	0.191329	0.157444
3	C1-optn-UBAN-nano-ub-cccp2h_0016-1.oir T1	C2-optn-UBAN-nano-ub-cccp2h_0016-1.oir T1	500	640	FALSE	0.545	1	1	500	640	0.157	0.194	0.924	1.068	0.799	0.912	1.566	0.532	0.247	11250	246.881	232.14	37.991	1	0	0.153884	0.163656
4	C1-optn-UBAN-nano-ub-cccp2h_0015-1.oir T1	C2-optn-UBAN-nano-ub-cccp2h_0015-1.oir T1	500	640	FALSE	0.468	1	1	500	640	0.163	0.086	0.915	1.209	0.692	0.927	1.54	0.558	0.303	8534.27	124.884	287.812	20.192	1	0545-0512	0.161686	0.0701569
5	C1-optn-UBAN-nano-ub-cccp2h_0014-1.oir T1	C2-optn-UBAN-nano-ub-cccp2h_0014-1.oir T1	500	700	FALSE	0.489	1	1	500	700	0.107	0.138	0.927	1.162	0.739	0.951	1.416	0.638	0.397	5826.81	98.33	80.016	10.267	1	0456-0510	0.104414	0.128312
6	C1-optn-UBAN-nano-ub-cccp2h_0013-1.oir T1	C2-optn-UBAN-nano-ub-cccp2h_0013-1.oir T1	500	550	FALSE	0.682	1	1	500	550	0.193	0.18	0.951	0.967	0.936	0.927	1.291	0.667	0.392	11250	100.765	121.536	19.001	1		0.188567	0.156341
7	C1-optn-UBAN-nano-ub-cccp2h_0012-1.oir T1	C2-optn-UBAN-nano-ub-cccp2h_0012-1.oir T1	500	550	FALSE	0.627	1	1	500	550	0.163	0.11	0.955	0.981	0.929	0.955	1.212	0.752	0.346	8189.28	49.696	78.535	7.703	1	0480-0535	0.155002	0.0980837
8	C1-optn-UBAN-nano-ub-cccp2h_0011-1.oir T1	C2-optn-UBAN-nano-ub-cccp2h_0011-1.oir T1	500	500	FALSE	0.512	1	1	500	500	0.133	0.107	0.943	0.947	0.94	0.951	1.058	0.855	0.249	11250	152.307	203.333	19.752	1		0.129685	0.0971411
9	C1-optn-UBAN-nano-ub-cccp2h_0010-1.oir T1	C2-optn-UBAN-nano-ub-cccp2h_0010-1.oir T1	500	700	FALSE	0.603	1	1	500	700	0.155	0.209	0.928	1.047	0.823	0.927	1.328	0.648	0.349	6853.35	102.278	109.039	15.374	1	0477-0415	0.150316	0.140995
10	C1-optn-UBAN-nano-ub-cccp2h_0009-1.oir T1	C2-optn-UBAN-nano-ub-cccp2h_0009-1.oir T1	500	850	FALSE	0.651	1	1	500	850	0.164	0.266	0.927	1.219	0.704	0.914	1.834	0.456	0.323	10288.4	117.921	118.557	18.743	1	0512-0512	0.158945	0.158093
11	C1-optn-UBAN-nano-ub-cccp2h_0008-1.oir T1	C2-optn-UBAN-nano-ub-cccp2h_0008-1.oir T1	500	750	FALSE	0.562	1	1	500	750	0.137	0.249	0.925	1.107	0.773	0.942	1.757	0.505	0.271	10762.7	264.316	160.482	16.092	1	0512-0512	0.0608817	0.100273
12	C1-optn-UBAN-nano-ub-cccp2h_0007-1.oir T1	C2-optn-UBAN-nano-ub-cccp2h_0007-1.oir T1	500	550	FALSE	0.581	1	1	500	550	0.098	0.153	0.947	0.913	0.983	0.95	1.074	0.841	0.309	11250	176.65	116.204	16.984	1	0	0.0961449	0.146157
13	C1-optn-UBAN-nano-ub-cccp2h_0006-1.oir T1	C2-optn-UBAN-nano-ub-cccp2h_0006-1.oir T1	500	500	FALSE	0.691	1	1	500	500	0.172	0.171	0.964	0.91	1.021	0.951	1.049	0.862	0.5	5826.81	49.417	51.992	8.272	1	0456-0510	0.167392	0.159101
14	C1-optn-UBAN-nano-ub-cccp2h_0005-1.oir T1	C2-optn-UBAN-nano-ub-cccp2h_0005-1.oir T1	500	500	FALSE	0.591	1	1	500	500	0.07	0.137	0.95	0.903	0.999	0.925	1.216	0.703	0.426	11250	109.992	63.45	7.864	1	NaN	0.0714961	0.12394
15	C1-optn-UBAN-nano-ub-cccp2h_0004-1.oir T1	C2-optn-UBAN-nano-ub-cccp2h_0004-1.oir T1	500	650	FALSE	0.472	1	1	500	650	0.128	0.087	0.93	1.268	0.681	0.943	1.453	0.611	0.307	7760.32	87.097	147.94	11.072	1	0512-0512	0.127123	0.0748412
