# Supplementary material for: Autophagy adaptors mediate Parkin-dependent mitophagy by forming sheet-like liquid condensates
Source: EMBO J. 2024 Oct 17;43(22):5613–34. doi: 10.1038/s44318-024-00272-5 (PMC11574277; doi:10.1038/s44318-024-00272-5)
Supplement: Supplementary file 8 — Source data Fig. 6 [file 44318_2024_272_MOESM8_ESM.zip › Figure6/Figure6D/IP quantification.xlsx]

## Sheet: Sheet1
input		ip
OPTN	OPTN-UBAN-del	OPTN	OPTN-UBAN-del
22409.7	22943	2355.91	1120.16	0.105129	0.0488238
10652	24419.9	1292.99	3767.78	0.121385	0.154291
12980.2	25274	678.021	1842.89	0.0522351	0.0729166
7859.89	14357	1016.85	1819.48	0.129372	0.126731
9090.26	19111.4	724.787	1629.82	0.0797323	0.0852801
