# Supplementary material for: Autophagy adaptors mediate Parkin-dependent mitophagy by forming sheet-like liquid condensates
Source: EMBO J. 2024 Oct 17;43(22):5613–34. doi: 10.1038/s44318-024-00272-5 (PMC11574277; doi:10.1038/s44318-024-00272-5)
Supplement: Supplementary file 9 — EV Figure Source Data [file 44318_2024_272_MOESM9_ESM.zip]

Archive with 74 entries (52 files):
- SourceData_allEV/
- SourceData_allEV/FigureEV1/
- SourceData_allEV/FigureEV1/A/
- SourceData_allEV/FigureEV1/A/NBR1.tif
- SourceData_allEV/FigureEV1/A/NDP52.tif
- SourceData_allEV/FigureEV1/A/OPTN.tif
- SourceData_allEV/FigureEV1/A/p62.tif
- SourceData_allEV/FigureEV1/A/TAX1BP1.tif
- SourceData_allEV/FigureEV1/A/ub.tif
- SourceData_allEV/FigureEV1/B/
- SourceData_allEV/FigureEV1/B/Distribution in Mit-Mit.xlsx
- SourceData_allEV/FigureEV1/C/
- SourceData_allEV/FigureEV1/C/NBR1.tif
- SourceData_allEV/FigureEV1/C/NDP52.tif
- SourceData_allEV/FigureEV1/C/OPTN.tif
- SourceData_allEV/FigureEV1/C/p62.tif
- SourceData_allEV/FigureEV1/C/TAX1BP1.tif
- SourceData_allEV/FigureEV1/C/ub.tif
- SourceData_allEV/FigureEV1/D/
- SourceData_allEV/FigureEV1/D/Distribution-Mit-Mit.xlsx
- SourceData_allEV/FigureEV2/
- SourceData_allEV/FigureEV2/A/
- SourceData_allEV/FigureEV2/A/p62-cccp-hex0min.tif
- SourceData_allEV/FigureEV2/A/p62-cccp-hex2min.tif
- SourceData_allEV/FigureEV2/B/
- SourceData_allEV/FigureEV2/B/ndp52-Hex0min.tif
- SourceData_allEV/FigureEV2/B/ndp52-Hex2min.tif
- SourceData_allEV/FigureEV2/B/optn-Hex0min.tif
- SourceData_allEV/FigureEV2/B/optn-Hex2min.tif
- SourceData_allEV/FigureEV2/C/
- SourceData_allEV/FigureEV2/C/NDP52-Hex0min.tif
- SourceData_allEV/FigureEV2/C/NDP52-Hex2min.tif
- SourceData_allEV/FigureEV2/C/OPTN-Hex0min.tif
- SourceData_allEV/FigureEV2/C/OPTN-Hex2min.tif
- SourceData_allEV/FigureEV4/
- SourceData_allEV/FigureEV4/A/
- SourceData_allEV/FigureEV4/A/GFP-OPTN-dUBD-Nano-Ub/
- SourceData_allEV/FigureEV4/A/GFP-OPTN-dUBD-Nano-Ub/20240726-GFP-OPTN-dUBD-Nano-Ub_0010_LSM-bleaching.tif
- SourceData_allEV/FigureEV4/A/GFP-OPTN-dUBD-Nano-Ub/20240726-GFP-OPTN-dUBD-Nano-Ub_0010_LSM.oir
- SourceData_allEV/FigureEV4/A/GFP-OPTN-dUBD-Nano-Ub/20240726-GFP-OPTN-dUBD-Nano-Ub_0010_LSM.tif
- SourceData_allEV/FigureEV4/A/OPTN-dUBD-GFP-Nano-Ub/
- SourceData_allEV/FigureEV4/A/OPTN-dUBD-GFP-Nano-Ub/20240726-OPTN-dUBD-GFP-Nano-Ub_0004_LSM-bleaching.tif
- SourceData_allEV/FigureEV4/A/OPTN-dUBD-GFP-Nano-Ub/20240726-OPTN-dUBD-GFP-Nano-Ub_0004_LSM.oir
- SourceData_allEV/FigureEV4/A/OPTN-dUBD-GFP-Nano-Ub/20240726-OPTN-dUBD-GFP-Nano-Ub_0004_LSM.tif
- SourceData_allEV/FigureEV4/A/OPTN-Ub/
- SourceData_allEV/FigureEV4/A/OPTN-Ub/20240726-WT OPTN_Ub_0007_LSM-1.tif
- SourceData_allEV/FigureEV4/A/OPTN-Ub/20240726-WT OPTN_Ub_0007_LSM-bleaching.tif
- SourceData_allEV/FigureEV4/A/OPTN-Ub/20240726-WT OPTN_Ub_0007_LSM.oir
- SourceData_allEV/FigureEV4/A/OPTNE478G+Nano-Ub.tif
- SourceData_allEV/FigureEV4/A/OPTNE478G+Ub.tif
- SourceData_allEV/FigureEV4/B/
- SourceData_allEV/FigureEV4/B/20240727-FRAP-quantification.xlsx
- SourceData_allEV/FigureEV4/B/20240804-point mutant-FRAP-quantification.xlsx
- SourceData_allEV/FigureEV4/B/Nano-E478G FRAP.xlsx
- SourceData_allEV/FigureEV4/C/
- SourceData_allEV/FigureEV4/C/20240722-mitophagy flux/
- SourceData_allEV/FigureEV4/C/20240722-mitophagy flux/1-actin-M.Tif
- SourceData_allEV/FigureEV4/C/20240722-mitophagy flux/1-actin.Tif
- SourceData_allEV/FigureEV4/C/20240722-mitophagy flux/1-marker.Tif
- SourceData_allEV/FigureEV4/C/20240722-mitophagy flux/1-mito flux-1.tif
- SourceData_allEV/FigureEV4/C/20240722-mitophagy flux/1-mito flux.Tif
- SourceData_allEV/FigureEV4/C/20240722-mitophagy flux/2-actin.Tif
- SourceData_allEV/FigureEV4/C/20240722-mitophagy flux/2-marker.Tif
- SourceData_allEV/FigureEV4/C/20240722-mitophagy flux/2-mito flux.Tif
- SourceData_allEV/FigureEV4/C/20240722-mitophagy flux/2-mito-modi.Tif
- SourceData_allEV/FigureEV4/D/
- SourceData_allEV/FigureEV4/D/20240728_Mitophagy flux.xlsx
- SourceData_allEV/FigureEV5/
- SourceData_allEV/FigureEV5/A/
- SourceData_allEV/FigureEV5/A/FIP200-OPTN+Ub.tif
- SourceData_allEV/FigureEV5/A/FIP200-OPTN-UBD-del+Nano-Ub.tif
- SourceData_allEV/FigureEV5/B/
- SourceData_allEV/FigureEV5/B/TBK1-OPTN+Ub.tif
- SourceData_allEV/FigureEV5/B/TBK1-OPTN-UBD-del+Nano.tif
