# Supplementary material for: Autophagy adaptors mediate Parkin-dependent mitophagy by forming sheet-like liquid condensates
Source: EMBO J. 2024 Oct 17;43(22):5613–34. doi: 10.1038/s44318-024-00272-5 (PMC11574277; doi:10.1038/s44318-024-00272-5)
Supplement: Supplementary file 9 — EV Figure Source Data [file 44318_2024_272_MOESM9_ESM.zip › SourceData_allEV/FigureEV1/B/Distribution in Mit-Mit.xlsx]

## Sheet: Ub
Distance_(microns)	Gray_Value	Gray_Value		Distance_(microns)	Gray_Value	Gray_Value		Distance_(microns)	Gray_Value	Gray_Value		Distance_(microns)	Gray_Value	Gray_Value		Distance_(microns)	Gray_Value	Gray_Value
0	366.139	176.444		0	311.917	172.5		0	448.25	222.333		0	255	156.833		0	320.333	263.667
0.06905	400.092	181.582		0.06905	351.445	177.449		0.06905	463.931	225.193		0.06905	257.545	166.378		0.06905	335.294	303.382
0.13811	404.481	189.063		0.13811	452.287	199.722		0.13811	492.067	220.767		0.13811	283.615	173.604		0.13811	357.052	343.087
0.20716	394.059	202.144		0.20716	587.708	227.854		0.20716	512.546	235.44		0.20716	309.497	174.964		0.20716	420.559	442.3
0.27621	532.572	222.805		0.27621	649.806	269.639		0.27621	623.282	295.33		0.27621	350.125	191.882		0.27621	560.452	529.153
0.34527	708.655	279.988		0.34527	611.99	280.648		0.34527	905.104	388.462		0.34527	482.63	213.682		0.34527	781.96	589.845
0.41432	801.5	295.713		0.41432	560.125	254.375		0.41432	1129.14	456.543		0.41432	562.757	251.01		0.41432	877.721	617.305
0.48337	660.784	261.278		0.48337	484.197	254.982		0.48337	1120.01	458.835		0.48337	543.83	274.328		0.48337	834.293	431.149
0.55243	555.589	276.981		0.55243	388.315	224.259		0.55243	901.826	390.024		0.55243	595.167	289		0.55243	508.317	366.488
0.62148	492.419	232.55		0.62148	362.651	240.797		0.62148	618.931	298.403		0.62148	582.09	288.484		0.62148	384.702	318.971
0.69053	449.645	223.774		0.69053	319.972	220.421		0.69053	467.223	249.478		0.69053	541.569	274.802		0.69053	369.056	317.551
0.75959	470.796	238.683		0.75959	350.658	213.454		0.75959	409.79	244.486		0.75959	487.542	276.714		0.75959	365.605	272.852
0.82864	505.7	229.634		0.82864	354.792	212.542		0.82864	375.127	235.728		0.82864	482.931	294.66		0.82864	338.615	282.268
0.89769	467.882	232.876		0.89769	336.442	204.751		0.89769	392.299	211.239		0.89769	554.832	283.851		0.89769	297.005	296.382
0.96675	396.748	230.403		0.96675	348.472	209.394		0.96675	404.158	228.936		0.96675	658.26	290.375		0.96675	295.636	262.392
1.0358	409.619	217.18		1.0358	334.75	212.938		1.0358	422.608	239.36		1.0358	776.811	323.764		1.0358	333.723	255.97
1.10485	394.861	226.868		1.10485	374.231	231.694		1.10485	395.409	220.962		1.10485	907.139	416.667		1.10485	289.738	254.771
1.17391	381.502	251.204		1.17391	370.45	218.358		1.17391	361.566	221.886		1.17391	961.745	431.146		1.17391	294.607	254.695
1.24296	464.176	255.779		1.24296	370.667	222.792		1.24296	349.167	228.667		1.24296	837.826	430.132		1.24296	277.229	268.405
1.31201	620.661	274.829		1.31201	449.047	231.77		1.31201	376.196	240.146		1.31201	722.684	398.021		1.31201	309.846	268.568
1.38107	829.003	325.257		1.38107	495.532	250.593		1.38107	420.408	249.927		1.38107	629.542	365.896		1.38107	336.077	268.815
1.45012	973.338	353.178		1.45012	586.521	245.974		1.45012	413.057	263.562		1.45012	571.273	318.545		1.45012	334.534	300.547
1.51917	979.309	315.48		1.51917	732.458	295.838		1.51917	373.001	242.564		1.51917	519.392	287.378		1.51917	304.716	276.92
1.58823	801.305	280.903		1.58823	791.364	299.876		1.58823	398.117	236.574		1.58823	519.276	291.932		1.58823	319.634	307.65
1.65728	587.71	239.146		1.65728	836.5	315.5		1.65728	427.87	254.043		1.65728	524.556	285.861		1.65728	329.689	344.945
1.72633	442.174	227.945		1.72633	757.3	396.41		1.72633	456.14	244.916		1.72633	560.837	300.163		1.72633	363.212	373.376
1.79539	423.984	231.138		1.79539	808.995	362.694		1.79539	468.348	241.542		1.79539	604.312	315.406		1.79539	421.483	353.681
1.86444	395.254	211.061		1.86444	727.349	314.385		1.86444	532.333	256.792		1.86444	673.116	321.568		1.86444	479.079	325.737
1.9335	410.147	200.632		1.9335	591.176	303.477		1.9335	563.718	252.894		1.9335	666.368	317.729		1.9335	467.371	294.222
2.00255	450.393	196.697		2.00255	470.838	270.014		2.00255	582.592	272.471		2.00255	616.953	297.51		2.00255	446.972	229.676
2.0716	436.108	212.238		2.0716	403.292	227.542		2.0716	581.71	260.284		2.0716	494.024	261.75		2.0716	345.059	191.964
2.14066	451.576	219.818		2.14066	353.491	223.953		2.14066	539.327	215.125		2.14066	387.087	221.332		2.14066	342.464	186.94
2.20971	449.296	225.16		2.20971	300.833	208.731		2.20971	385.035	182.073		2.20971	382.667	208.333		2.20971	326.726	185.046
2.27876	507.213	246.462		2.27876	323.422	211.922		2.27876	351.992	174.764						2.27876	307	192.889
2.34782	611.478	256.972		2.34782	318.245	201.412		2.34782	313.016	163.051
2.41687	661.742	253.132		2.41687	321.02	196.503		2.41687	313.607	159.065
2.48592	622.849	232.963		2.48592	327.083	198.583		2.48592	333.194	159.5
2.55498	475.582	196.563		2.55498	314.885	200.729
2.62403	346.344	170.354		2.62403	384.014	197.5
2.69308	289.694	161.353		2.69308	359.349	216.693
2.76214	273.701	157.377		2.76214	417.407	218.315
2.83119	291.614	157.486		2.83119	516.906	230.03
2.90024	281.368	156.001		2.90024	607.75	263.375
2.9693	294	154.5		2.9693	654.288	275.672
				3.03835	580.565	275.542
				3.1074	402.385	240.38
				3.17646	311.917	191.491
				3.24551	293.248	168.688
				3.31456	286.667	163
	1.22185	1.19433			1.27849	1.43798			1.93814	1.68398			1.61592	1.49185			1.8321	1.65331
		1.02304				0.889089				1.15093				1.08316				1.10814

## Sheet: p62
Distance_(microns)	Gray_Value	Gray_Value		Distance_(microns)	Gray_Value	Gray_Value		Distance_(microns)	Gray_Value	Gray_Value		Distance_(microns)	Gray_Value	Gray_Value		Distance_(microns)	Gray_Value	Gray_Value
0	189.25	166		0	217.75	169.5		0	223.75	169.75		0	819.472	535.611		0	714	453
0.06905	195.608	163.258		0.06905	233.861	166.455		0.06905	213.369	182.917		0.06905	1050.66	547.155		0.06905	799.458	420.749
0.13811	206.971	175.064		0.13811	245.422	189.638		0.13811	204.59	209.967		0.13811	1729.63	702.667		0.13811	838.938	439.516
0.20716	233.223	194.012		0.20716	329.638	222.321		0.20716	224.752	232.719		0.20716	2273.89	785.394		0.20716	1005.28	501.059
0.27621	271.736	219.389		0.27621	384.839	316.519		0.27621	239.408	320.198		0.27621	2175.73	854.938		0.27621	1670.25	681.833
0.34527	341.935	312.604		0.34527	490.974	503.055		0.34527	300.061	417.033		0.34527	1560.8	788.832		0.34527	2700.34	1004.76
0.41432	405.26	439.376		0.41432	495.901	535.633		0.41432	316.337	461.391		0.41432	945.885	567		0.41432	3169.39	1099.2
0.48337	464.506	526.956		0.48337	478.43	526.062		0.48337	362.063	565.303		0.48337	517.384	380.652		0.48337	2718.24	1009.71
0.55243	461.802	544.57		0.55243	374.867	471.094		0.55243	291.643	540.744		0.55243	321.481	303.63		0.55243	1886	889.333
0.62148	371.098	486.886		0.62148	324.014	413.935		0.62148	255.744	455.438		0.62148	245.664	261.708		0.62148	1225.69	631.973
0.69053	328.199	456.5		0.69053	323.615	407.272		0.69053	234.595	410.642		0.69053	221.191	278.27		0.69053	742.057	477.573
0.75959	295.094	414.286		0.75959	275.548	427.665		0.75959	239.667	357.667		0.75959	218.543	286.993		0.75959	530.172	486.77
0.82864	268.851	351.361		0.82864	333.92	397.274		0.82864	304.872	358.079		0.82864	208.056	246.458		0.82864	460.562	509.125
0.89769	270.615	320.741		0.89769	431.173	435.579		0.89769	430.405	356.052		0.89769	209.277	242.07		0.89769	422.279	499.445
0.96675	268.166	310.236		0.96675	522.125	494.625		0.96675	611.667	366.047		0.96675	198.964	287.711		0.96675	449.224	556.286
1.0358	262.845	296.548		1.0358	745.268	503.961		1.0358	975.322	459.479		1.0358	223.201	285.1		1.0358	449.34	585.195
1.10485	249.44	297.28		1.10485	1071.54	603.066		1.10485	1773.89	656.818		1.10485	238.907	284.907		1.10485	471.083	568.917
1.17391	247.264	302.206		1.17391	1932.01	873.4		1.17391	2793.76	936.749		1.17391	220.934	349.893		1.17391	471.115	534.401
1.24296	267.741	308.209		1.24296	2942.69	1045.42		1.24296	3240.72	1105.22		1.24296	221.078	390.248		1.24296	450.578	440.969
1.31201	328.419	326.559		1.31201	3308.71	1034.72		1.31201	2808.85	1021.35		1.31201	253.564	501.348		1.31201	387.48	307.018
1.38107	473.844	337.484		1.38107	2666.37	887.421		1.38107	1738.66	754.461		1.38107	301.044	469.975		1.38107	310.25	247.125
1.45012	634.948	378		1.45012	1598.23	661.742		1.45012	989.711	584.752		1.45012	320.193	381.694		1.45012	254.07	198.887
1.51917	1005.73	492.758		1.51917	765.324	446.485		1.51917	948.583	514		1.51917	296.289	293.323		1.51917	225.99	175.797
1.58823	1934.8	708.69		1.58823	419.656	365.28						1.58823	270.835	214.289		1.58823	223.819	171.922
1.65728	3005.7	962.037		1.65728	332.528	313.469						1.65728	245.333	185		1.65728	186	198
1.72633	3355.9	1064.61		1.72633	292.246	311.314
1.79539	2839.81	1040.53		1.79539	303.068	319.667
1.86444	1838.27	885.04		1.86444	275.663	291.717
1.9335	1097.76	631.388		1.9335	272.562	302.812
2.00255	737.478	493.166
2.0716	632.746	545.758
2.14066	633.863	602.701
2.20971	610.14	535.4
2.27876	460.708	474.61
2.34782	320.367	372.708
2.41687	254.896	318.787
2.48592	253.473	275.277
2.55498	235.497	225.206
2.62403	234.825	196.869
2.69308	230.265	182.27
2.76214	218.562	182.688
	7.22467	1.95495			6.67212	1.95174			8.9507	1.9551			7.10163	1.70528			6.72743	1.87835
		3.69558				3.41855				4.57814				4.1645				3.58155

## Sheet: OPTN
Distance_(microns)	Gray_Value	Gray_Value		Distance_(microns)	Gray_Value	Gray_Value		Distance_(microns)	Gray_Value	Gray_Value		Distance_(microns)	Gray_Value	Gray_Value		Distance_(microns)	Gray_Value	Gray_Value
0	564.167	178.667		0	234.438	227.969		0	335.5	601.875		0	208.833	179.167		0	203.5	196.875
0.06905	647.58	218.479		0.06905	284.908	275.74		0.06905	333.828	603.867		0.06905	216.739	182.922		0.06905	214.882	257.399
0.13811	748.334	305.275		0.13811	359.998	356.333		0.13811	270.526	646.797		0.13811	242.089	218.133		0.13811	247.531	316.798
0.20716	990.189	482.179		0.20716	434.586	568.496		0.20716	437.55	689.36		0.20716	279.567	297.383		0.20716	364.263	499.051
0.27621	1179.6	634.71		0.27621	606.929	890.917		0.27621	600.175	855.27		0.27621	383.617	381.233		0.27621	482.317	701.831
0.34527	1376.38	788.781		0.34527	782.314	1200.66		0.34527	493.63	963.384		0.34527	420.083	443.139		0.34527	537.205	745.125
0.41432	1365.85	1015.09		0.41432	900.312	1492.44		0.41432	432.733	1032.94		0.41432	433.8	547.4		0.41432	511.336	821.667
0.48337	1504.27	1255.25		0.48337	862.002	1512.08		0.48337	430.404	959.137		0.48337	432.231	685.383		0.48337	546.663	856.673
0.55243	1453.17	1313.61		0.55243	844.75	1520.46		0.55243	398.486	805.478		0.55243	424.872	843.778		0.55243	516.708	970.035
0.62148	1261.95	1154.88		0.62148	638.281	1257.8		0.62148	292.45	652.336		0.62148	434.05	771.175		0.62148	691.74	1309.51
0.69053	1150.49	1041.44		0.69053	547.198	1094.88		0.69053	336.968	560.977		0.69053	397.556	739.056		0.69053	758.829	1589.68
0.75959	1047.44	996.924		0.75959	513.529	835.49		0.75959	370.689	495.424		0.75959	339.622	651.264		0.75959	733.236	1619.64
0.82864	805.472	902.674		0.82864	463.031	795.469		0.82864	288.152	484.028		0.82864	324.717	677.433		0.82864	666.757	1396.35
0.89769	911.426	808.693		0.89769	432.201	726.111		0.89769	248.126	469.186		0.89769	302.222	614.789		0.89769	548.96	1187.42
0.96675	873.845	767.345		0.96675	421.899	646.212		0.96675	294.221	449.043		0.96675	362.889	639.356		0.96675	518.713	1015.78
1.0358	808.371	766.928		1.0358	504.355	736.486		1.0358	319.134	392.37		1.0358	349.625	706.125		1.0358	449.395	903.146
1.10485	786.906	756.717		1.10485	554.59	828.677		1.10485	257.395	395.011		1.10485	389.856	757.761		1.10485	393.705	859.612
1.17391	837.302	779.151		1.17391	659.048	918.983		1.17391	229.186	395.003		1.17391	430.336	738.461		1.17391	374.416	774.899
1.24296	975.488	931.312		1.24296	613.688	914.875		1.24296	242.351	473.403		1.24296	477.133	857.867		1.24296	371.919	783.234
1.31201	1086.9	1047.25		1.31201	659.501	1082.84		1.31201	287.595	477.233		1.31201	536.242	1013.16		1.31201	350.597	811.059
1.38107	1392.51	1258.18		1.38107	574.21	1058.57		1.38107	333.651	517.875		1.38107	601.417	1216.58		1.38107	314.412	871.797
1.45012	1689.95	1448.07		1.45012	495.33	988.268		1.45012	304.739	539.413		1.45012	707.358	1317.2		1.45012	324.217	812.996
1.51917	1822.54	1485.74		1.51917	466.181	817.542		1.51917	330.001	583.66		1.51917	736.378	1481.24		1.51917	332.472	872.903
1.58823	1805.05	1583.07		1.58823	442.896	686.158		1.58823	352.093	747.479		1.58823	768.206	1524.47		1.58823	350.93	933.058
1.65728	1641.03	1537.79		1.65728	383.188	577.625		1.65728	425.236	850.208		1.65728	738.15	1609.1		1.65728	346.219	925.308
1.72633	1242.02	1414.81		1.72633	369.16	545.681		1.72633	346.43	796.146		1.72633	731.528	1475.25		1.72633	366.137	951.225
1.79539	838.755	1227.96		1.79539	392.024	640.634		1.79539	281.533	601.532		1.79539	659.656	1390.46		1.79539	436.99	923.72
1.86444	669.898	947.958		1.86444	435.248	758.844		1.86444	237.947	444.158		1.86444	657.175	1312.75		1.86444	453.944	852.909
1.9335	542.249	920.977		1.9335	452.245	803.196		1.9335	206.044	319.59		1.9335	576.733	1207.09		1.9335	440.534	735.678
2.00255	563.142	1023.35		2.00255	450.215	794.301		2.00255	214.094	291.344		2.00255	520.589	1083.76		2.00255	417.357	517.894
2.0716	561.41	837.925		2.0716	442.938	769.625						2.0716	528.667	864.667		2.0716	325.53	404.435
2.14066	605.667	932.611		2.14066	434.777	644.836										2.14066	288.13	325.657
				2.20971	353.872	471.535										2.20971	254.26	289.844
				2.27876	312.869	329.643										2.27876	240.5	239
				2.34782	273.082	254.484
				2.41687	247.615	238.162
				2.48592	233.297	197.891
	1.21158	1.20513			1.36608	1.39641			1.41139	1.21493			1.77088	1.90702			1.67164	1.70269
		1.00535				0.97828				1.16171				0.92861				0.981763

## Sheet: NBR1
Distance_(microns)	Gray_Value	Gray_Value		Distance_(microns)	Gray_Value	Gray_Value		Distance_(microns)	Gray_Value	Gray_Value		Distance_(microns)	Gray_Value	Gray_Value		Distance_(microns)	Gray_Value	Gray_Value
0	358.833	308.833		0	246.5	171.111		0	450.222	618.528		0	523.667	498.667		0	258.333	296.056
0.06905	356.375	293.594		0.06905	252.133	174.065		0.06905	481.771	595.307		0.06905	573.071	503.503		0.06905	267.448	286.169
0.13811	408.448	343.792		0.13811	254.864	187.154		0.13811	507.101	656.415		0.13811	581.859	492.757		0.13811	316.895	304.512
0.20716	439.51	339.526		0.20716	272.078	222.611		0.20716	521.537	761.531		0.20716	662.514	559.159		0.20716	393.859	340.876
0.27621	426.125	317.125		0.27621	328.503	313.902		0.27621	685.199	892.489		0.27621	860.737	637.735		0.27621	522.515	461.046
0.34527	452.401	335.516		0.34527	411.891	519.377		0.34527	706.758	1014.66		0.34527	1009.57	811.675		0.34527	592.672	592.928
0.41432	465.865	369.969		0.41432	494.651	727.6		0.41432	775.606	991.987		0.41432	1087.93	910.914		0.41432	769.417	700.229
0.48337	461.578	413.766		0.48337	502.777	866.867		0.48337	946.503	860.448		0.48337	1051.32	982.618		0.48337	839.505	830.073
0.55243	499.583	455.875		0.55243	639.077	836.782		0.55243	965.904	907.001		0.55243	960.325	1043.3		0.55243	715.239	772.959
0.62148	578.12	503		0.62148	621.351	730.013		0.62148	762.966	805.957		0.62148	720.508	1025.26		0.62148	632.259	687.288
0.69053	635.438	572.469		0.69053	629.573	673.867		0.69053	534.747	596.64		0.69053	659.994	963.147		0.69053	633.454	622.784
0.75959	630.057	578.156		0.75959	511.187	571.078		0.75959	437.781	515.955		0.75959	561.048	890.695		0.75959	548.292	634.582
0.82864	651	507.375		0.82864	468.098	573.698		0.82864	424.355	513.601		0.82864	466.331	683.451		0.82864	542.754	641.026
0.89769	600.969	478.953		0.89769	438.017	507.952		0.89769	494.355	585.917		0.89769	458.356	574.818		0.89769	581.886	611.53
0.96675	504.938	458.427		0.96675	446.328	489.716		0.96675	441.131	589.372		0.96675	471.371	518.041		0.96675	558.639	634.562
1.0358	431.219	443.562		1.0358	452.157	490.585		1.0358	411.698	526.628		1.0358	455.513	526.067		1.0358	548.261	585.682
1.10485	373.25	430		1.10485	436.953	481.768		1.10485	410.526	552.239		1.10485	446.681	454.431		1.10485	643.676	631.266
1.17391	355.724	432.156		1.17391	449.985	442.423		1.17391	406.627	454.443		1.17391	394.167	412.778		1.17391	682.719	667.661
1.24296	338.365	430.958		1.24296	440.599	467.729		1.24296	410.254	420.792		1.24296	412.245	444.57		1.24296	748.274	766.738
1.31201	334.469	429.422		1.31201	471.347	506.518		1.31201	372.844	419.824		1.31201	419.178	471.2		1.31201	913.089	1069.33
1.38107	377	396.396		1.38107	468.428	533.097		1.38107	354.007	334.513		1.38107	419.126	499.115		1.38107	1039.04	1109.72
1.45012	384.302	400.292		1.45012	461.71	527.125		1.45012	329.653	261.774		1.45012	455.5	512.464		1.45012	1364.8	1315.57
1.51917	400.719	413.75		1.51917	537.056	641.075		1.51917	285.227	211.454		1.51917	457.647	572.463		1.51917	1412.73	1335.94
1.58823	404.161	380.219		1.58823	716.029	871.746		1.58823	271.659	182.965		1.58823	544.097	592.902		1.58823	1267.12	1224.74
1.65728	387.167	375.458		1.65728	986.192	1144.03		1.65728	276.343	171.347		1.65728	666.007	706.712		1.65728	1088.35	969.195
1.72633	408.5	372.812		1.72633	1141.04	1293.34		1.72633	263.75	170.917		1.72633	680.425	697.175		1.72633	891.247	721.701
1.79539	388.51	353.844		1.79539	1175.58	1254.55						1.79539	613.037	674.619		1.79539	689.369	659.632
1.86444	348.781	354.917		1.86444	1023.24	1076.37						1.86444	542.16	673.521		1.86444	585.187	641.267
1.9335	331.188	325		1.9335	795.464	842.596						1.9335	460.815	632.003		1.9335	564.944	645.5
2.00255	324.75	279.234		2.00255	652.549	663.589						2.00255	376.672	569.207
2.0716	314.25	262.771		2.0716	497.061	610.163						2.0716	335.357	458.341
2.14066	296.359	290.938		2.14066	462.917	578.306						2.14066	288.865	350.723
2.20971	284.833	286.167										2.20971	261.088	229.963
												2.27876	251.824	202.901
												2.34782	249.5	183.667
	1.61074	1.39736			1.83949	1.49197			1.85974	1.53893			1.59889	1.47627			1.68281	1.60943
		1.15271				1.23292				1.20847				1.08306				1.0456

## Sheet: NDP52
Distance_(microns)	Gray_Value	Gray_Value		Distance_(microns)	Gray_Value	Gray_Value		Distance_(microns)	Gray_Value	Gray_Value		Distance_(microns)	Gray_Value	Gray_Value		Distance_(microns)	Gray_Value	Gray_Value
0	394.75	158.281		0	443.25	581.25		0	602	404		0	570.625	738.75		0	326.75	209.25
0.06905	438.312	162.607		0.06905	461.623	579.589		0.06905	639.381	470.365		0.06905	575.757	693.867		0.06905	314.767	257.447
0.13811	441.359	158.789		0.13811	479.76	585.255		0.13811	701.997	616.951		0.13811	612.929	762.499		0.13811	356.678	269.362
0.20716	409.617	158.619		0.20716	433.482	544.421		0.20716	778.802	804.963		0.20716	690.048	899.663		0.20716	389.906	304.967
0.27621	410.75	164		0.27621	446.478	592.942		0.27621	772.032	827.988		0.27621	748.053	1214.35		0.27621	428.737	370.669
0.34527	438.578	177.186		0.34527	529.249	550.311		0.34527	695.538	741.613		0.34527	805.683	1411.67		0.34527	446.944	410.119
0.41432	505.625	219.273		0.41432	518.753	685.328		0.41432	598.79	601.198		0.41432	906.266	1463.99		0.41432	456.265	400.285
0.48337	609.998	304.221		0.48337	573.852	806.191		0.48337	487.613	439.849		0.48337	937.644	1474		0.48337	399.079	381.445
0.55243	685.562	427.688		0.55243	631.987	1067.17		0.55243	485.059	394.823		0.55243	1080.25	1367.9		0.55243	406.389	403.57
0.62148	745.816	534.316		0.62148	792.545	1190.32		0.62148	501.111	312		0.62148	948.867	1199.95		0.62148	362.821	334.954
0.69053	829.25	566.477		0.69053	898.281	1396.84		0.69053	471.608	280.911		0.69053	762.069	1033.34		0.69053	363.029	346.533
0.75959	877.416	590.346		0.75959	943.719	1481.35		0.75959	433.669	253.241		0.75959	625.503	879.047		0.75959	383.146	303.179
0.82864	961	626.75		0.82864	820.54	1305.68		0.82864	427.296	247.086		0.82864	622.311	890.783		0.82864	413.195	328.381
0.89769	860.754	613.162		0.89769	686.742	996.793		0.89769	411.593	253.829		0.89769	652.041	870.786		0.89769	409.152	356.345
0.96675	669.805	512.562		0.96675	655.741	841.351		0.96675	416.8	243.857		0.96675	664.805	891.659		0.96675	501.295	403.155
1.0358	606.08	433.752		1.0358	596.379	756.996		1.0358	438.642	241.395		1.0358	668.811	817.721		1.0358	643.857	527.711
1.10485	573.406	452.781		1.10485	583.346	738.703		1.10485	469.45	235.949		1.10485	647.159	845.464		1.10485	616.399	651.336
1.17391	618.223	509.609		1.17391	594.769	702.195		1.17391	485.829	283.04		1.17391	609.156	857		1.17391	690.281	805.258
1.24296	650.57	685.367		1.24296	520.826	647.888		1.24296	549.667	341.778		1.24296	727.319	836.451		1.24296	581.597	680.031
1.31201	814.342	936.158		1.31201	516.082	673.151		1.31201	584.034	358.557		1.31201	616.187	742.721		1.31201	501.997	632.712
1.38107	917	949		1.38107	566.5	733.194		1.38107	646.975	428.554		1.38107	637.211	916.865		1.38107	440.587	468.146
1.45012	973.824	1094.62		1.45012	583.62	691.381		1.45012	782.543	460.802		1.45012	627.708	880.793		1.45012	410.27	476.444
1.51917	1099.48	1161.59		1.51917	643.007	740.017		1.51917	805.203	466.893		1.51917	646.931	898.794		1.51917	460.768	425.803
1.58823	1138	1031.55		1.58823	599.474	721.505		1.58823	688.679	372.494		1.58823	701.874	1028.27		1.58823	439.25	389.375
1.65728	904.094	938.906		1.65728	528.83	649.205		1.65728	494.123	252.37		1.65728	746.567	929.833
1.72633	670.172	744.109		1.72633	515.71	497.839		1.72633	387.675	220.316		1.72633	711.385	876.21
1.79539	593.008	696.484		1.79539	498.1	405.842		1.79539	420.962	230.35		1.79539	714.756	687.674
1.86444	545.906	718.02		1.86444	502.814	346.084		1.86444	393.667	219.333		1.86444	683.729	607.887
1.9335	546.5	704		1.9335	473.854	306.652						1.9335	678.953	528.279
2.00255	500.83	697.896		2.00255	461.451	259.246						2.00255	542.587	374.124
2.0716	499.438	613.758		2.0716	418.094	217.328						2.0716	462.401	271.993
2.14066	495.824	479.012										2.14066	397.351	199.551
2.20971	428.688	326.188										2.20971	386.94	170.074
2.27876	366.125	228.654										2.27876	368.717	168.28
2.34782	338.922	180.695										2.34782	375.5	159
2.41687	315.682	168.266
2.48592	297.25	161.25
	1.18419	1.85335			1.46767	2.00177			1.0339	1.7734			1.44695	1.43347			1.51289	1.96347
		0.638945				0.733182				0.583004				1.0094				0.770519

## Sheet: TAX1BP1
Distance_(microns)	Gray_Value	Gray_Value		Distance_(microns)	Gray_Value	Gray_Value		Distance_(microns)	Gray_Value	Gray_Value		Distance_(microns)	Gray_Value	Gray_Value		Distance_(microns)	Gray_Value	Gray_Value
0	306.875	167.938		0	494.375	625		0	244.75	181		0	320	610		0	330.25	378.812
0.06905	329.751	169.462		0.06905	447.816	548.204		0.06905	242.502	192.501		0.06905	389.313	619.481		0.06905	328.102	381.255
0.13811	337.103	178.155		0.13811	432.969	496.32		0.13811	244.984	215.849		0.13811	388.681	628.951		0.13811	381.759	370.242
0.20716	307.166	192.5		0.20716	493.225	474.963		0.20716	252.299	242.15		0.20716	385.762	671.23		0.20716	395.779	380.998
0.27621	314.829	231.931		0.27621	564.086	564.606		0.27621	269.853	286.972		0.27621	500.474	684.558		0.27621	360.357	359.76
0.34527	350.995	311.566		0.34527	662.054	678.396		0.34527	286.261	356.028		0.34527	480.185	787.67		0.34527	350.771	383.516
0.41432	450.673	494.302		0.41432	641.557	1022.58		0.41432	343.482	542.417		0.41432	542.037	1060.12		0.41432	358.386	415.898
0.48337	542.574	778.869		0.48337	551.321	1014.59		0.48337	401.674	794.272		0.48337	530.615	1320.32		0.48337	488.738	464.84
0.55243	606.923	949.744		0.55243	546.154	850.48		0.55243	469.21	1163.48		0.55243	563.056	1631.87		0.55243	548.551	509.462
0.62148	583.535	880.985		0.62148	511.304	833.736		0.62148	583.222	1457.27		0.62148	583.183	2075.24		0.62148	542.777	542.312
0.69053	537.11	948.14		0.69053	459.319	767.843		0.69053	673.713	1580.27		0.69053	581.425	2329.62		0.69053	601.701	511.382
0.75959	493.875	907.626		0.75959	476.548	708.621		0.75959	695.176	1657.82		0.75959	569.193	2264.08		0.75959	590.052	508.353
0.82864	526.919	834.064		0.82864	519.446	719.636		0.82864	659.037	1753.26		0.82864	419.576	1826.57		0.82864	483.735	488.959
0.89769	471.196	786.742		0.89769	532.332	705.62		0.89769	593.921	1648.3		0.89769	466.692	1271.8		0.89769	431.486	454.346
0.96675	487.25	741.978		0.96675	434.633	629.482		0.96675	490.316	1512.11		0.96675	457.255	971.215		0.96675	437.625	431.516
1.0358	439.215	733.625		1.0358	379.622	621.71		1.0358	485.079	1562.49		1.0358	413.678	843.645		1.0358	465.201	416.882
1.10485	447.361	749.747		1.10485	452.219	713.758		1.10485	434.489	1584.02		1.10485	385.35	820.325		1.10485	464.765	414.319
1.17391	403.309	774.776		1.17391	431.578	708.138		1.17391	385.776	1494.41		1.17391	376.295	847.184		1.17391	518.103	532.76
1.24296	402.888	748.213		1.24296	482.056	682.42		1.24296	416.418	1353.73		1.24296	374.548	835.289		1.24296	558.072	540.41
1.31201	516.994	869.667		1.31201	478.801	756.855		1.31201	404.366	1399.09		1.31201	410.773	838.275		1.31201	594.87	638.234
1.38107	500.852	873.879		1.38107	472.506	789.86		1.38107	510.206	1352.63		1.38107	412.5	926.066		1.38107	672.031	745.536
1.45012	667.544	1235.47		1.45012	506.278	862.829		1.45012	464.396	1152.25		1.45012	381.662	1096.37		1.45012	773.961	741.391
1.51917	837.144	1386.54		1.51917	525.521	959.647		1.51917	460.263	1180.53		1.51917	417.313	1219.55		1.51917	498.134	630.234
1.58823	869.975	1323.85		1.58823	606.615	1073.58		1.58823	400.35	1287.17		1.58823	439.945	1189.71		1.58823	546.862	556.733
1.65728	788.318	1252.47		1.65728	670.428	1102.25		1.65728	407.88	1322.64		1.65728	402.193	1030.55		1.65728	453.508	423.904
1.72633	653.089	1020.38		1.72633	758.269	872.201		1.72633	472.168	1532.08		1.72633	352.63	799.809		1.72633	446.464	391.65
1.79539	496.886	936.804		1.79539	683.168	596.529		1.79539	446.414	1806.4		1.79539	326.992	591.222		1.79539	449.588	399.297
1.86444	558.328	825.05		1.86444	685.04	346.032		1.86444	419.202	2061.23		1.86444	308.711	390.264		1.86444	431.849	363.237
1.9335	596.411	754.3		1.9335	647.138	240.413		1.9335	460.38	2142.89		1.9335	315.217	283.509		1.9335	419	390
2.00255	491.137	699.101		2.00255	459.425	189.822		2.00255	523.2	1930.11		2.00255	253.5	231.25
2.0716	418.299	658.625		2.0716	326.747	171.041		2.0716	507.55	1779.2
2.14066	423.283	673.447		2.14066	294.688	168.562		2.14066	501.888	1635.36
2.20971	457.82	732.753						2.20971	492.846	1429.07
2.27876	464.187	763.266						2.27876	400.603	1136.36
2.34782	519.399	852.647						2.34782	371.035	924.922
2.41687	528.577	939.308						2.41687	390.736	749.294
2.48592	634.318	1002.54
2.55498	596.268	832.639
2.62403	505.041	563.519
2.69308	471.41	366.145
2.76214	361.372	280.29
2.83119	309.981	214.17
2.90024	313.045	189.669
2.9693	315.49	195.719
3.03835	312.179	173.977
3.1074	304.562	163.75
	1.37151	1.38302			1.14533	1.07791			1.3287	0.818173			1.32558	1.91023			1.28629	1.37474
		0.99168				1.06255				1.62398				0.693937				0.935662

## Sheet: Sheet1
Ub	1.02304	0.889089	1.15093	1.08316	1.10814							Ub	p62	OPTN	NBR1	NDP52	TAX1BP1
p62	3.69558	3.41855	4.57814	4.1645	3.58155							1.02304	3.69558	1.00535	1.15271	0.638945	0.99168
OPTN	1.00535	0.97828	1.16171	0.92861	0.981763							0.889089	3.41855	0.97828	1.23292	0.733182	1.06255
NBR1	1.15271	1.23292	1.20847	1.08306	1.0456							1.15093	4.57814	1.16171	1.20847	0.583004	1.62398
NDP52	0.638945	0.733182	0.583004	1.0094	0.770519							1.08316	4.1645	0.92861	1.08306	1.0094	0.693937
TAX1BP1	0.99168	1.06255	1.62398	0.693937	0.935662							1.10814	3.58155	0.981763	1.0456	0.770519	0.935662
