# Supplementary material for: Autophagy adaptors mediate Parkin-dependent mitophagy by forming sheet-like liquid condensates
Source: EMBO J. 2024 Oct 17;43(22):5613–34. doi: 10.1038/s44318-024-00272-5 (PMC11574277; doi:10.1038/s44318-024-00272-5)
Supplement: Supplementary file 9 — EV Figure Source Data [file 44318_2024_272_MOESM9_ESM.zip › SourceData_allEV/FigureEV1/D/Distribution-Mit-Mit.xlsx]

## Sheet: Ub
Distance_(microns)	Gray_Value	Distance_(microns)	Gray_Value		Distance_(microns)	Gray_Value	Distance_(microns)	Gray_Value		Distance_(microns)	Gray_Value	Distance_(microns)	Gray_Value		Distance_(microns)	Gray_Value	Distance_(microns)	Gray_Value		Distance_(microns)	Gray_Value	Distance_(microns)	Gray_Value
0	288.278	0	190.278		0	396.266	0	189.031		0	235.556	0	246		0	199.625	0	170.875		0	230.5	0	366.667
0.06905	288.436	0.06905	170.257		0.06905	367.452	0.06905	201.722		0.06905	234.855	0.06905	248.947		0.06905	215.561	0.06905	199.103		0.06905	206.845	0.06905	324.925
0.13811	285.072	0.13811	209.412		0.13811	352.607	0.13811	199.421		0.13811	266.904	0.13811	324.882		0.13811	232.814	0.13811	287.98		0.13811	215.983	0.13811	356.943
0.20716	253.722	0.20716	247.056		0.20716	393.146	0.20716	194.491		0.20716	264.916	0.20716	412.62		0.20716	247.416	0.20716	357.505		0.20716	214.61	0.20716	426.661
0.27621	256.854	0.27621	278.108		0.27621	469.802	0.27621	268.88		0.27621	321.23	0.27621	514.287		0.27621	273.181	0.27621	590.75		0.27621	219.25	0.27621	478.39
0.34527	280.068	0.34527	321.078		0.34527	553.415	0.34527	315.115		0.34527	329.793	0.34527	551.089		0.34527	296.5	0.34527	924.73		0.34527	235.947	0.34527	660.658
0.41432	288.611	0.41432	412.324		0.41432	607.005	0.41432	390.76		0.41432	322.299	0.41432	517.096		0.41432	337.566	0.41432	1196.91		0.41432	274.127	0.41432	825.764
0.48337	289.267	0.48337	460.918		0.48337	713.097	0.48337	382.533		0.48337	302.157	0.48337	436.831		0.48337	310.186	0.48337	1298.38		0.48337	294.685	0.48337	994.009
0.55243	320.547	0.55243	475.273		0.55243	682.951	0.55243	366.617		0.55243	275.966	0.55243	442.963		0.55243	361.148	0.55243	1308.29		0.55243	314.818	0.55243	1064.7
0.62148	309.333	0.62148	464.833		0.62148	637.732	0.62148	405.091		0.62148	279.494	0.62148	515.062		0.62148	374.019	0.62148	1332.49		0.62148	308.449	0.62148	1131.94
0.69053	336.851	0.69053	566.333		0.69053	644.922	0.69053	426.777		0.69053	284.053	0.69053	572.63		0.69053	389.866	0.69053	1359.13		0.69053	295.457	0.69053	1158.1
0.75959	327.582	0.75959	530.864		0.75959	750.536	0.75959	477.705		0.75959	308.137	0.75959	656.549		0.75959	325.541	0.75959	1224.68		0.75959	304.317	0.75959	1140.65
0.82864	286.306	0.82864	529.222		0.82864	821.552	0.82864	473.891		0.82864	401.502	0.82864	763.329		0.82864	317.94	0.82864	1248.65		0.82864	288.175	0.82864	1274.27
0.89769	302.669	0.89769	540.28		0.89769	925.372	0.89769	526.906		0.89769	389.799	0.89769	702.978		0.89769	322.414	0.89769	1195.71		0.89769	267.276	0.89769	1469.92
0.96675	310.907	0.96675	513.909		0.96675	943.394	0.96675	544.752		0.96675	360.038	0.96675	572.636		0.96675	324.244	0.96675	1292.18		0.96675	367.733	0.96675	1766.19
1.0358	270.333	1.0358	552.482		1.0358	816.541	1.0358	512.905		1.0358	289.123	1.0358	435.062		1.0358	377.129	1.0358	1547.83		1.0358	444.71	1.0358	1892.97
1.10485	294.923	1.10485	592.308		1.10485	589.299	1.10485	437.933		1.10485	299.274	1.10485	336.589		1.10485	427.669	1.10485	1747.4		1.10485	402.605	1.10485	1860.36
1.17391	314.471	1.17391	627.36		1.17391	559.352	1.17391	394.615		1.17391	278.595	1.17391	367.779		1.17391	428.237	1.17391	1515.82		1.17391	386.083	1.17391	1660.69
1.24296	375.278	1.24296	644.861		1.24296	557.099	1.24296	381.151		1.24296	279.543	1.24296	391.025		1.24296	358.668	1.24296	1327.73		1.24296	342.593	1.24296	1473.24
1.31201	383.294	1.31201	676.163		1.31201	600.504	1.31201	406.695		1.31201	271.82	1.31201	389.497		1.31201	339.492	1.31201	1091.14		1.31201	319.937	1.31201	1338.62
1.38107	388.406	1.38107	709.823		1.38107	691.337	1.38107	382.079		1.38107	269.792	1.38107	429.155		1.38107	334.255	1.38107	987.85		1.38107	323.179	1.38107	1190.12
1.45012	336.111	1.45012	673.556		1.45012	684.487	1.45012	386.293		1.45012	276.922	1.45012	433.896		1.45012	296.156	1.45012	1021.08		1.45012	311.012	1.45012	1140.35
1.51917	271.219	1.51917	548.572		1.51917	686.663	1.51917	320.698		1.51917	296.072	1.51917	376.697		1.51917	304.381	1.51917	1003.84		1.51917	275.092	1.51917	1133.6
1.58823	306.693	1.58823	421.568		1.58823	507.353	1.58823	256.58		1.58823	268.414	1.58823	327.049		1.58823	335.302	1.58823	898.076		1.58823	294.35	1.58823	1239.76
1.65728	271.593	1.65728	423.75		1.65728	401.726	1.65728	218.826		1.65728	276.093	1.65728	247.439		1.65728	319.191	1.65728	683.406		1.65728	287.457	1.65728	1351.89
1.72633	253.144	1.72633	409.905		1.72633	359.305	1.72633	192.596		1.72633	228.392	1.72633	209.232		1.72633	265.067	1.72633	510.832		1.72633	348.544	1.72633	1327.95
1.79539	243.983	1.79539	430.197		1.79539	349.104	1.79539	175.859		1.79539	228.046	1.79539	197.757		1.79539	259.852	1.79539	324.178		1.79539	342.122	1.79539	1157.52
1.86444	250.556	1.86444	396.611		1.86444	386.803	1.86444	174.772		1.86444	246.667	1.86444	191		1.86444	221.751	1.86444	256.426		1.86444	314.53	1.86444	1095.76
1.9335	270.548	1.9335	439.925		1.9335	355.587	1.9335	167.367							1.9335	213.413	1.9335	223.895		1.9335	252.413	1.9335	918.572
2.00255	270.494	2.00255	449.323		2.00255	334.656	2.00255	171.281							2.00255	208.248	2.00255	195.393		2.00255	236.508	2.00255	769.956
2.0716	268.333	2.0716	392.583												2.0716	229.217	2.0716	178.141		2.0716	239.976	2.0716	621.804
2.14066	263.984	2.14066	314.072												2.14066	228.391	2.14066	174.281		2.14066	223.018	2.14066	542.503
2.20971	280.537	2.20971	286.697																	2.20971	199.174	2.20971	492.489
2.27876	244.296	2.27876	212.796																	2.27876	206.608	2.27876	420.135
2.34782	227.294	2.34782	194.593																	2.34782	225.333	2.34782	428.611
2.41687	228.504	2.41687	166.463
2.48592	242.5	2.48592	165.833
	1.15305		1.25337			1.32295		1.39408			1.21744		1.38513			1.09842		1.28567			1.27591		1.40024

## Sheet: p62
Distance_(microns)	Gray_Value	Distance_(microns)	Gray_Value		Distance_(microns)	Gray_Value	Distance_(microns)	Gray_Value		Distance_(microns)	Gray_Value	Distance_(microns)	Gray_Value		Distance_(microns)	Gray_Value	Distance_(microns)	Gray_Value		Distance_(microns)	Gray_Value	Distance_(microns)	Gray_Value
0	333.375	0	416.625		0	175.167	0	171.333		0	219	0	678.667		0	224	0	402		0	329	0	330.5
0.06905	339.999	0.06905	454.88		0.06905	171.656	0.06905	179.172		0.06905	210.46	0.06905	739.965		0.06905	267.56	0.06905	453.402		0.06905	358.511	0.06905	347.609
0.13811	347.109	0.13811	502.703		0.13811	174.26	0.13811	183.927		0.13811	207.741	0.13811	853.318		0.13811	326.716	0.13811	498.388		0.13811	446.816	0.13811	352.474
0.20716	450.361	0.20716	688.259		0.20716	182.391	0.20716	204.401		0.20716	217.514	0.20716	958.631		0.20716	407.974	0.20716	614.017		0.20716	568.105	0.20716	426.257
0.27621	604.248	0.27621	770.351		0.27621	205.188	0.27621	259		0.27621	240.864	0.27621	983.074		0.27621	390.312	0.27621	657.318		0.27621	683.833	0.27621	439.11
0.34527	676.411	0.34527	794.325		0.34527	252.234	0.34527	392.974		0.34527	261.373	0.34527	995.628		0.34527	431.14	0.34527	545.743		0.34527	793.562	0.34527	482.121
0.41432	700.695	0.41432	806.323		0.41432	294.583	0.41432	477.052		0.41432	316.968	0.41432	1101.52		0.41432	420.638	0.41432	472.524		0.41432	937.696	0.41432	552.27
0.48337	743.784	0.48337	770.124		0.48337	369.797	0.48337	529.891		0.48337	428.226	0.48337	1343.05		0.48337	395.577	0.48337	506.696		0.48337	959.11	0.48337	453.643
0.55243	681.629	0.55243	737.509		0.55243	354.083	0.55243	510.375		0.55243	753.611	0.55243	1563.76		0.55243	443.259	0.55243	470.614		0.55243	854.015	0.55243	450.26
0.62148	703.201	0.62148	786.078		0.62148	312.646	0.62148	470.828		0.62148	911.678	0.62148	1691.08		0.62148	519.71	0.62148	516.845		0.62148	828.916	0.62148	458.094
0.69053	1005.54	0.69053	776.521		0.69053	302.469	0.69053	405		0.69053	971.095	0.69053	1450.43		0.69053	714.186	0.69053	629.796		0.69053	801.295	0.69053	426.334
0.75959	1548.11	0.75959	946.714		0.75959	322.568	0.75959	426.938		0.75959	602.868	0.75959	1215.88		0.75959	1133.64	0.75959	810.446		0.75959	826.344	0.75959	434.769
0.82864	2240.82	0.82864	1123.51		0.82864	456.458	0.82864	489.667		0.82864	383.631	0.82864	951.59		0.82864	1439.79	0.82864	849.174		0.82864	846.093	0.82864	428.627
0.89769	2541.5	0.89769	1066		0.89769	685.922	0.89769	639.516		0.89769	262.633	0.89769	957.293		0.89769	1310.3	0.89769	793.069		0.89769	1039.07	0.89769	440.766
0.96675	1874.59	0.96675	830.145		0.96675	1213.55	0.96675	855.552		0.96675	228.794	0.96675	963.541		0.96675	959.183	0.96675	611.889		0.96675	1314.97	0.96675	478.159
1.0358	1193.44	1.0358	680.95		1.0358	1627.31	1.0358	936.958		1.0358	265.86	1.0358	1018.78		1.0358	460.117	1.0358	534.07		1.0358	1737.3	1.0358	484.933
1.10485	802.945	1.10485	551.003		1.10485	1395.25	1.10485	841.25		1.10485	243.289	1.10485	1005.16		1.10485	258.238	1.10485	473.909		1.10485	2118.32	1.10485	520.084
1.17391	842.065	1.17391	648.753		1.17391	958.682	1.17391	629.651		1.17391	250.804	1.17391	902.131		1.17391	246.915	1.17391	526.172		1.17391	2332.38	1.17391	597.599
1.24296	834.792	1.24296	607.955		1.24296	516.615	1.24296	481.812		1.24296	245.771	1.24296	750.699		1.24296	264.024	1.24296	595.936		1.24296	2230.11	1.24296	592.802
1.31201	714.888	1.31201	472.638		1.31201	331.125	1.31201	431.797		1.31201	228.868	1.31201	613.432		1.31201	233.666	1.31201	619.354		1.31201	1677.49	1.31201	465.519
1.38107	531.158	1.38107	347.229		1.38107	271.292	1.38107	412.75		1.38107	202.611	1.38107	528.907		1.38107	230.898	1.38107	613.382		1.38107	1125.98	1.38107	380.077
1.45012	310.787	1.45012	245.902		1.45012	254.875	1.45012	429.901		1.45012	182.164	1.45012	442.46		1.45012	227.3	1.45012	490.294		1.45012	882.964	1.45012	336.155
1.51917	226.575	1.51917	228.575		1.51917	237.875	1.51917	412.094		1.51917	181.947	1.51917	430.72		1.51917	232.803	1.51917	384.602		1.51917	679.399	1.51917	312.612
1.58823	197.13	1.58823	204.33		1.58823	246.12	1.58823	421.875		1.58823	175.833	1.58823	442.583		1.58823	164.75	1.58823	317.25		1.58823	647.88	1.58823	325.239
1.65728	192.621	1.65728	186.739		1.65728	260.667	1.65728	499.292												1.65728	527.782	1.65728	336.732
1.72633	171.907	1.72633	191.089		1.72633	266.5	1.72633	532.906												1.72633	531.901	1.72633	324.735
1.79539	175.875	1.79539	199.125		1.79539	248.385	1.79539	549.875												1.79539	424.971	1.79539	303.763
					1.86444	255.37	1.86444	490.167												1.86444	378.294	1.86444	239.191
					1.9335	241.25	1.9335	369.375												1.9335	345.567	1.9335	196.802
					2.00255	218.323	2.00255	246.448												2.00255	307.5	2.00255	187.5
	3.41699		1.39337		2.0716	230.01	2.0716	232.896
					2.14066	209.781	2.14066	228.578													2.43181		1.08208
					2.20971	195.333	2.20971	223.333
						4.40054		1.76821			3.65266		1.6599			3.3395		1.29188

## Sheet: NBR1
Distance_(microns)	Gray_Value	Distance_(microns)	Gray_Value		Distance_(microns)	Gray_Value	Distance_(microns)	Gray_Value		Distance_(microns)	Gray_Value	Distance_(microns)	Gray_Value		Distance_(microns)	Gray_Value	Distance_(microns)	Gray_Value		Distance_(microns)	Gray_Value	Distance_(microns)	Gray_Value
0	278.139	0	177.889		0	158.5	0	232		0	319.75	0	210.5		0	180	0	267.5		0	162.056	0	290.583
0.06905	258.773	0.06905	170.458		0.06905	166.697	0.06905	262.884		0.06905	331.9	0.06905	214.788		0.06905	176.4	0.06905	252.09		0.06905	164.819	0.06905	339.06
0.13811	229.192	0.13811	177.493		0.13811	157.901	0.13811	290.483		0.13811	357.879	0.13811	216.933		0.13811	176.61	0.13811	266.2		0.13811	182.662	0.13811	420.035
0.20716	204.241	0.20716	235.228		0.20716	163.786	0.20716	405.673		0.20716	347.326	0.20716	234.437		0.20716	202.79	0.20716	279.32		0.20716	213.797	0.20716	516.695
0.27621	192.93	0.27621	242.918		0.27621	187.245	0.27621	660.912		0.27621	441.049	0.27621	212.172		0.27621	222.62	0.27621	317.7		0.27621	310.934	0.27621	609.372
0.34527	193.009	0.34527	290.557		0.34527	242.568	0.34527	908.429		0.34527	557.227	0.34527	204.128		0.34527	245.75	0.34527	398.5		0.34527	492.092	0.34527	774.809
0.41432	273.852	0.41432	369.333		0.41432	258.408	0.41432	1175.46		0.41432	488.001	0.41432	191.621		0.41432	263.55	0.41432	421.48		0.41432	641.27	0.41432	971.556
0.48337	389.591	0.48337	404.927		0.48337	246.167	0.48337	1287.83		0.48337	589.716	0.48337	194.693		0.48337	260.35	0.48337	449.63		0.48337	921.315	0.48337	1087.63
0.55243	458.255	0.55243	482.294		0.55243	217.568	0.55243	1269		0.55243	530.427	0.55243	179.628		0.55243	232.04	0.55243	455.64		0.55243	976.963	0.55243	1160.64
0.62148	471.317	0.62148	511.329		0.62148	207.745	0.62148	1201.97		0.62148	507.919	0.62148	190.283		0.62148	230.15	0.62148	438.66		0.62148	865.446	0.62148	1224.47
0.69053	420.495	0.69053	511.255		0.69053	203.51	0.69053	1069.92		0.69053	494.082	0.69053	200.77		0.69053	243.5	0.69053	437.25		0.69053	921.295	0.69053	1229.48
0.75959	424.75	0.75959	517.659		0.75959	208.993	0.75959	972.316		0.75959	564.062	0.75959	214.447		0.75959	256.64	0.75959	440.73		0.75959	1184.7	0.75959	1325.93
0.82864	448.174	0.82864	480.268		0.82864	224.092	0.82864	1098.7		0.82864	723.216	0.82864	210.236		0.82864	302.14	0.82864	455.92		0.82864	1370.06	0.82864	1561.63
0.89769	449.58	0.89769	485.5		0.89769	272.976	0.89769	1152.96		0.89769	943.626	0.89769	225.623		0.89769	422.06	0.89769	522.26		0.89769	1590.08	0.89769	1862.03
0.96675	468.838	0.96675	553.764		0.96675	317.5	0.96675	1342.17		0.96675	1036.18	0.96675	223.294		0.96675	545.4	0.96675	665.52		0.96675	1866.76	0.96675	1960.9
1.0358	544.264	1.0358	569.059		1.0358	452.939	1.0358	1705.19		1.0358	940.811	1.0358	229.26		1.0358	696.25	1.0358	796		1.0358	2190.93	1.0358	2052.65
1.10485	620.774	1.10485	599.545		1.10485	625.626	1.10485	1780.93		1.10485	807.523	1.10485	230.367		1.10485	708.74	1.10485	806.32		1.10485	2166.39	1.10485	1969.03
1.17391	555.088	1.17391	614.969		1.17391	616.201	1.17391	1690.74		1.17391	555.364	1.17391	207.208		1.17391	575.16	1.17391	734.86		1.17391	1849.03	1.17391	1662.9
1.24296	488.369	1.24296	535.694		1.24296	518.449	1.24296	1470.2		1.24296	538.392	1.24296	196.702		1.24296	410.99	1.24296	704.6		1.24296	1366.73	1.24296	1407.51
1.31201	395.518	1.31201	491.999		1.31201	406.088	1.31201	1253.53		1.31201	490.872	1.31201	179.478		1.31201	344.89	1.31201	636.94		1.31201	1031.37	1.31201	1244.59
1.38107	343.979	1.38107	533.547		1.38107	330.109	1.38107	1307.83		1.38107	488.854	1.38107	188.92		1.38107	358	1.38107	695		1.38107	843.35	1.38107	1205.01
1.45012	338.188	1.45012	523.852		1.45012	304.5	1.45012	1191		1.45012	511.422	1.45012	200.417							1.45012	732.111	1.45012	1245.17
1.51917	359.687	1.51917	439.976		1.51917	307.082	1.51917	1219.15		1.51917	475.291	1.51917	203.914
1.58823	362.161	1.58823	407.691		1.58823	300.167	1.58823	1166.64		1.58823	427.673	1.58823	215.389
1.65728	375.487	1.65728	378.684		1.65728	272.143	1.65728	1009.8		1.65728	386.918	1.65728	200.197
1.72633	255.558	1.72633	337.675		1.72633	248.973	1.72633	750.728		1.72633	270.606	1.72633	174.848			2.68921		1.76964
1.79539	222.295	1.79539	368.407		1.79539	210.84	1.79539	533.361		1.79539	245.952	1.79539	162.022
1.86444	203.287	1.86444	367.91		1.86444	194.112	1.86444	455.969		1.86444	184.306	1.86444	161.17
1.9335	188.338	1.9335	387.339		1.9335	185	1.9335	432.5		1.9335	172.732	1.9335	159.185
2.00255	178.5	2.00255	377.194							2.00255	165.5	2.00255	158.625
	1.31711		1.18798
																					2.24259		1.67636
						2.42108		1.38289
											1.75709		0.982639

## Sheet: OPTN
X	Y	X	Y		X	Y	X	Y		X	Y	X	Y		X	Y	X	Y
0	260.833	0	205		0	212.5	0	433		0	301.556	0	168		0	852.222	0	439.889
0.06905	214.587	0.06905	239.215		0.06905	232.667	0.06905	432.815		0.06905	273.111	0.06905	173.108		0.06905	952.071	0.06905	458.358
0.13811	248.432	0.13811	225.43		0.13811	254.593	0.13811	428.796		0.13811	306.208	0.13811	176.389		0.13811	1097.69	0.13811	516.281
0.20716	356.537	0.20716	321.224		0.20716	276.111	0.20716	368.667		0.20716	341.923	0.20716	174.145		0.20716	1216.04	0.20716	581.125
0.27621	419.425	0.27621	347.169		0.27621	360.222	0.27621	507.315		0.27621	465.693	0.27621	194.908		0.27621	1456.07	0.27621	652.315
0.34527	500.61	0.34527	478.193		0.34527	738.167	0.34527	610.482		0.34527	725.639	0.34527	230.821		0.34527	1724.69	0.34527	717.596
0.41432	566.554	0.41432	487.082		0.41432	895	0.41432	671.333		0.41432	1097.45	0.41432	267.222		0.41432	1898.17	0.41432	703.167
0.48337	587.667	0.48337	426.333		0.48337	796.759	0.48337	838.963		0.48337	1419.34	0.48337	265.323		0.48337	1524.56	0.48337	623.253
0.55243	517.15	0.55243	426.738		0.55243	774.518	0.55243	752.833		0.55243	1542.86	0.55243	291.198		0.55243	1054.1	0.55243	571.358
0.62148	461.068	0.62148	406.544		0.62148	912.5	0.62148	778.5		0.62148	1561.25	0.62148	322.23		0.62148	901.389	0.62148	510.222
0.69053	483.319	0.69053	401.398		0.69053	952.759	0.69053	915.222		0.69053	1339.87	0.69053	267.222		0.69053	897.62	0.69053	464.948
0.75959	499.179	0.75959	467.844		0.75959	1307.07	0.75959	1042.56		0.75959	1238.06	0.75959	278.75		0.75959	976.056	0.75959	470.73
0.82864	584.497	0.82864	528.646		0.82864	1464	0.82864	1167.67		0.82864	1075.68	0.82864	285.31		0.82864	1050.17	0.82864	494.833
0.89769	717.946	0.89769	598.202		0.89769	1499.06	0.89769	1090.39		0.89769	1061.06	0.89769	329.312		0.89769	949.193	0.89769	436.026
0.96675	807.222	0.96675	606.667		0.96675	1165.93	0.96675	1113.78		0.96675	997.729	0.96675	291.817		0.96675	663.923	0.96675	362.429
1.0358	784.918	1.0358	561.49		1.0358	844.889	1.0358	900.056		1.0358	1110.46	1.0358	291.005		1.0358	411.542	1.0358	296.042
1.10485	606.082	1.10485	441.249		1.10485	654.241	1.10485	777.482		1.10485	1259.19	1.10485	321.436		1.10485	323.136	1.10485	261.975
1.17391	463.608	1.17391	432.224		1.17391	662.185	1.17391	729.315		1.17391	1368.79	1.17391	323.575		1.17391	313.458	1.17391	237.469
1.24296	409.425	1.24296	363.541		1.24296	707.333	1.24296	838.167		1.24296	1510.71	1.24296	392.901		1.24296	311.083	1.24296	220.667
1.31201	384.841	1.31201	353.113		1.31201	612.444	1.31201	895.944		1.31201	1794.24	1.31201	399.555
1.38107	403.83	1.38107	321.727		1.38107	753.389	1.38107	774.759		1.38107	2355.8	1.38107	457.086
1.45012	392.333	1.45012	428		1.45012	659	1.45012	633.833		1.45012	2901.66	1.45012	486.446
					1.51917	674.833	1.51917	580.852		1.51917	2659.34	1.51917	486.297
					1.58823	448.167	1.58823	432.907		1.58823	2061.23	1.58823	437.234
					1.65728	338.556	1.65728	353.556		1.65728	1557.83	1.65728	415.792
					1.72633	302.852	1.72633	245.148		1.72633	1174.03	1.72633	383.378
					1.79539	235.519	1.79539	246.981		1.79539	1256.92	1.79539	373.777
					1.86444	241	1.86444	261		1.86444	1229.42	1.86444	351.26
										1.9335	1168.71	1.9335	349.275
										2.00255	1201.83	2.00255	353.306			1.80749		1.45018
	1.3736		1.24551			1.98975		1.30328
						1.67492		1.3918			1.85855		1.50962

## Sheet: TAX1BP1
X	Y	X	Y		X	Y	X	Y		X	Y	X	Y		X	Y	X	Y		X	Y	X	Y
0	404.5	0	614.5		0	269.444	0	240.167		0	293.667	0	233.333		0	339.778	0	225.556		0	380.389	0	524
0.06905	442.793	0.06905	592.203		0.06905	282.003	0.06905	258.625		0.06905	265.86	0.06905	238.986		0.06905	412.491	0.06905	235.735		0.06905	362.568	0.06905	475.175
0.13811	519.707	0.13811	591.739		0.13811	288.177	0.13811	277.039		0.13811	301.665	0.13811	254.731		0.13811	420.488	0.13811	280.997		0.13811	386.806	0.13811	431.564
0.20716	461.28	0.20716	652.512		0.20716	284.966	0.20716	290.694		0.20716	375.659	0.20716	283.618		0.20716	508.819	0.20716	371.619		0.20716	386.981	0.20716	409.519
0.27621	656.992	0.27621	712.157		0.27621	384.999	0.27621	315.393		0.27621	445.373	0.27621	344.77		0.27621	710.871	0.27621	423.569		0.27621	493.811	0.27621	447.615
0.34527	687.367	0.34527	770.533		0.34527	550.274	0.34527	362.548		0.34527	497.587	0.34527	436.812		0.34527	747.196	0.34527	478.666		0.34527	597.23	0.34527	520.082
0.41432	730.084	0.41432	748.776		0.41432	869.711	0.41432	412.853		0.41432	553.783	0.41432	567.96		0.41432	660.875	0.41432	429.113		0.41432	745.389	0.41432	597.583
0.48337	638.663	0.48337	669.047		0.48337	1009.45	0.48337	485.12		0.48337	689.84	0.48337	591.519		0.48337	617.956	0.48337	458.701		0.48337	844.778	0.48337	573.73
0.55243	595.996	0.55243	618.007		0.55243	976.13	0.55243	544.686		0.55243	604.406	0.55243	646.914		0.55243	740.834	0.55243	493.215		0.55243	811.043	0.55243	567.378
0.62148	523.416	0.62148	564.356		0.62148	778.598	0.62148	552.738		0.62148	603.025	0.62148	610.488		0.62148	893.965	0.62148	532.59		0.62148	732.833	0.62148	579.167
0.69053	500.467	0.69053	529.3		0.69053	702.563	0.69053	520.495		0.69053	608.886	0.69053	580.279		0.69053	1043.44	0.69053	551.575		0.69053	598.243	0.69053	520.819
0.75959	450.172	0.75959	516.379		0.75959	776.848	0.75959	509.706		0.75959	650.635	0.75959	575.691		0.75959	948.042	0.75959	496.307		0.75959	548.49	0.75959	460.957
0.82864	447.464	0.82864	500.78		0.82864	879.764	0.82864	554.085		0.82864	709.39	0.82864	604.856		0.82864	740.273	0.82864	417.202		0.82864	533.037	0.82864	396.519
0.89769	477.491	0.89769	535.313		0.89769	1045.64	0.89769	640.061		0.89769	887.018	0.89769	680.242		0.89769	621	0.89769	375.953		0.89769	473.249	0.89769	366.498
0.96675	476.637	0.96675	542.357		0.96675	1302.89	0.96675	743.231		0.96675	991.18	0.96675	766.089		0.96675	477.886	0.96675	346.083		0.96675	474.461	0.96675	364.702
1.0358	445	1.0358	556.4		1.0358	1657.66	1.0358	845.071		1.0358	1188.24	1.0358	798.892		1.0358	627.65	1.0358	308.093		1.0358	543.444	1.0358	371.833
1.10485	546.555	1.10485	582.087		1.10485	1470.27	1.10485	874.528		1.10485	1144.79	1.10485	777.804		1.10485	609.723	1.10485	287.874		1.10485	594.512	1.10485	393.069
1.17391	595.364	1.17391	582.12		1.17391	1202.26	1.17391	813.684		1.17391	1024.32	1.17391	810.475		1.17391	552	1.17391	284.25		1.17391	553.307	1.17391	417.449
1.24296	572.252	1.24296	541.984		1.24296	864.981	1.24296	690		1.24296	855.765	1.24296	780.42							1.24296	569.028	1.24296	452.528
1.31201	469.825	1.31201	457.428		1.31201	662.222	1.31201	646.667		1.31201	796.645	1.31201	792.037							1.31201	420.07	1.31201	409.477
1.38107	363.9	1.38107	335.867							1.38107	885.074	1.38107	809.805							1.38107	372.539	1.38107	339.773
1.45012	250.188	1.45012	279.84							1.45012	926.117	1.45012	816.288							1.45012	239.574	1.45012	280.611
1.51917	219.835	1.51917	285.061							1.51917	938.604	1.51917	792.99							1.51917	261.531	1.51917	250.281
1.58823	258.129	1.58823	262.069							1.58823	813.342	1.58823	726.503							1.58823	272.416	1.58823	211.739
1.65728	232.272	1.65728	250.912							1.65728	586.8	1.65728	597.805							1.65728	249.667	1.65728	190
1.72633	275	1.72633	250.333							1.72633	494.537	1.72633	480.253							1.72633	235.704	1.72633	180.977
										1.79539	588.672	1.79539	370.102							1.79539	226.187	1.79539	178.785
										1.86444	500.472	1.86444	298.472							1.86444	201.111	1.86444	181.889
	1.22628		1.32367			1.64214		1.58217
											1.26597		0.792507			1.46783		1.15232			1.42096		1.32054

## Sheet: NDP52
Distance_(microns)	Gray_Value	Gray_Value		Distance_(microns)	Gray_Value	Gray_Value		Distance_(microns)	Gray_Value	Gray_Value		Distance_(microns)	Gray_Value	Gray_Value		X	Y	X	Y
0	346.625	393		0	318.889	212.889		0	339	167.5		0	582	545.667		0	387.25	0	255.062
0.06905	384.097	428.188		0.06905	326.739	227.414		0.06905	326.389	190.948		0.06905	639.472	519.1		0.06905	386.419	0.06905	247.549
0.13811	381.637	488.326		0.13811	339.359	229.769		0.13811	316.567	204.955		0.13811	628.138	618.567		0.13811	391.607	0.13811	260.329
0.20716	470.339	434.566		0.20716	340.794	222.315		0.20716	349.164	242.112		0.20716	703.112	809.207		0.20716	419.171	0.20716	272.121
0.27621	525.339	424.99		0.27621	379.705	222.557		0.27621	361.9	315.865		0.27621	688.35	901.7		0.27621	435.041	0.27621	290.974
0.34527	641.018	495.819		0.34527	444.027	237.781		0.34527	425.067	361.9		0.34527	619.26	818.031		0.34527	527.067	0.34527	303.682
0.41432	754.55	549.171		0.41432	542.814	306.441		0.41432	403.368	398.116		0.41432	556.404	594.433		0.41432	731.464	0.41432	319.961
0.48337	811.546	599.857		0.48337	646.152	397.836		0.48337	424.817	409.02		0.48337	460.041	487.241		0.48337	1046.37	0.48337	339.179
0.55243	818.751	698.23		0.55243	782.295	510.107		0.55243	475.728	382.024		0.55243	422.467	394.933		0.55243	1112.29	0.55243	333.162
0.62148	664.323	654.224		0.62148	869.119	534.112		0.62148	482.06	391.064		0.62148	372.76	399.652		0.62148	938.235	0.62148	304.276
0.69053	505.62	542.26		0.69053	872.701	543.116		0.69053	432.467	394.433		0.69053	387.438	383.188		0.69053	790.135	0.69053	286.977
0.75959	398.321	501.406		0.75959	819.048	530.134		0.75959	407.133	380.249		0.75959	373.655	372.815		0.75959	662.507	0.75959	267.648
0.82864	352.003	413.235		0.82864	686.862	463.234		0.82864	416.652	359.104		0.82864	429.467	413.217		0.82864	624.525	0.82864	254.151
0.89769	347.867	405.786		0.89769	631.547	480.042		0.89769	431.839	402.917		0.89769	491.212	406.375		0.89769	635.188	0.89769	246.5
0.96675	390.273	379.898		0.96675	561.338	438.857		0.96675	472.384	525.341		0.96675	499.858	447.008		0.96675	559.645	0.96675	245.467
1.0358	415.751	434.559		1.0358	547.583	399.925		1.0358	566.3	586.1		1.0358	407.12	482.51		1.0358	515.996	1.0358	238.951
1.10485	457.493	475.337		1.10485	538.115	395.465		1.10485	685.752	668.591		1.10485	380.2	481.6		1.10485	550.384	1.10485	238.173
1.17391	434.427	478.452		1.17391	574.749	407.633		1.17391	741.06	702.035		1.17391	363.401	346.112		1.17391	534.248	1.17391	251.787
1.24296	417.836	486.294		1.24296	568.698	436.55		1.24296	812.06	664.628		1.24296	314.987	246.667		1.24296	562.663	1.24296	263.9
1.31201	295.375	473.077		1.31201	519.284	468.171		1.31201	855.161	664.421		1.31201	311.516	208.147		1.31201	647.777	1.31201	267.908
1.38107	218.135	437.36		1.38107	559.951	555.058		1.38107	860.367	609.5		1.38107	346.75	190		1.38107	590.585	1.38107	258.099
1.45012	196.105	374.563		1.45012	650.445	697.31		1.45012	779.724	512.6						1.45012	573.591	1.45012	242.45
1.51917	171.99	340.526		1.51917	693.199	787.522		1.51917	674.613	463.081						1.51917	422.027	1.51917	211.646
1.58823	161.434	342.123		1.58823	740.211	813.476		1.58823	629.075	450.132						1.58823	272.526	1.58823	187.977
1.65728	165.242	330.847		1.65728	768.024	800.253		1.65728	588.256	468.276						1.65728	234.966	1.65728	172.975
1.72633	165.125	333.656		1.72633	692.269	677.986		1.72633	609	504.167						1.72633	170.827	1.72633	161.589
				1.79539	566.273	559.816										1.79539	160.781	1.79539	161.781
				1.86444	533.596	480.179
				1.9335	511.024	428.856
				2.00255	478.75	439											1.71708		1.26603
	1.78965	1.43582			1.13629	0.667648			1.78477	1.6845			1.40662	1.86877
		1.24643				1.70193				1.05953				0.7527

## Sheet: Sheet3
Ub	p62	OPTN	NBR1	NDP52	TAX1BP1
0.94898	2.45231	1.10284	1.10869	1.24643	0.92643
0.91996	2.4887	1.52672	1.78813	1.70193	1.0379
0.87893	2.20053	1.20342	1.51963	1.05953	1.59742
0.85436	2.24736	1.23114	1.75074	0.7527	1.27381
0.91121	2.585	1.24639	1.33636	1.35627	1.07604
