# Supplementary material for: Autophagy adaptors mediate Parkin-dependent mitophagy by forming sheet-like liquid condensates
Source: EMBO J. 2024 Oct 17;43(22):5613–34. doi: 10.1038/s44318-024-00272-5 (PMC11574277; doi:10.1038/s44318-024-00272-5)
Supplement: Supplementary file 9 — EV Figure Source Data [file 44318_2024_272_MOESM9_ESM.zip › SourceData_allEV/FigureEV4/B/20240727-FRAP-quantification.xlsx]

## Sheet: Sheet1
	OPTN+Ub				GFP-OPTN-dUBD+Nano-Ub				OPTN-dUBD-GFP+Nano-Ub
-10	1	1	1	1	1	1	1	1	1	1	1	1
-5	1.00098	0.907347	1.0123	0.86619	0.64481	0.73856	0.621713	0.823683	0.851036	0.536262	0.678533	0.737242
0	0	0	0	0	0	0	0	0	0	0	0	0
5	0.142623	0.166524	0.0379747	0.115578	0.0270512	0.0739579	0.0241421	0.135951	0.103827	0.0315022	0.0219378	0.0793429
10	0.207765	0.265495	0.0713183	0.172078	0.0374404	0.0838194	0.0119936	0.179398	0.16681	0.0331462	0.0208069	0.0954217
15	0.252703	0.341586	0.123958	0.251836	0.0814472	0.102038	0.187451	0.121495	0.0702359	0.0797493	0.0433329	0.0221956
20	0.334553	0.303853	0.14171	0.270906	0.0710579	0.0972277	0.03383	0.194802	0.0999139	0.0709564	0.0428351	0.069032
25	0.367369	0.372432	0.226613	0.318902	0.0829168	0.122662	0.161463	0.190773	0.120717	0.0943536	0.0578975	0.0872946
30	0.391613	0.442263	0.223268	0.406004	0.114378	0.145992	0.210518	0.309266	0.124344	0.122491	0.0915958	0.100489
35	0.38932	0.40914	0.251364	0.478611	0.103205	0.116349	0.0859602	0.2704	0.178261	0.0907979	0.0238377	0.0872946
40	0.414	0.558818	0.286971	0.492076	0.060277	0.095364	0.101491	0.177897	0.12253	0.0619722	0.0448253	0.0331185
45	0.462979	0.59325	0.344036	0.450586	0.0436151	0.0646381	0.156697	0.193301	0.114228	0.0210272	0.141804	0.0436041
50	0.410233	0.617779	0.379695	0.465791	0.0429288	0.00673417	0.107795	0.158307	0.103445	0.060481	0.134702	0.0193118
55	0.419024	0.500256	0.357672	0.50844	0.11526	0.0419695	0.0756565	0.223636	0.135032	0.131246	0.140537	0.0443032
60	0.40581	0.466621	0.411598	0.517137	0.116338	0.0401658	0.110872	0.215025	0.124725	0.0708033	0.0811925	0.025166
65	0.389975	0.534916	0.493156	0.540781	0.0716454	-0.010282	0.173919	0.13682	0.0842637	0.0773407	0.177085	0.130461
70	0.459321	0.562347	0.491149	0.557853	0.0879156	0.0371592	0.229278	0.191247	0.0686135	0.107314	0.235164	0.0623913
75	0.404772	0.61425	0.420809	0.570996	0.0994807	0.00048109	0.0319851	0.175369	0.0177492	0.137707	0.151212	0.117529
80	0.432019	0.523362	0.454358	0.630975	0.0949723	0.1122	0.188375	0.0789162	0.0755798	0.0813551	0.127646	0.121287
85	0.427487	0.615218	0.502882	0.649465	0.121043	0.0150317	0.0342908	0.152619	0.0981961	0.102611	0.206441	0.0751489
90	0.399039	0.596323	0.482145	0.585492	0.129374	0.0455173	0.245579	0.137847	0.14028	0.0816991	0.130948	0.00856352
95	0.405373	0.527175	0.494442	0.514045	0.0960503	0.0574829	0.0564345	0.0569554	0.166046	0.0995911	0.0499368	0.0306711
100	0.449601	0.522736	0.475455	0.68477	0.140155	0.0282003	0.0447482	0.099455	0.167	0.0644571	0.0654515	0.0432541
105	0.450748	0.529338	0.476485	0.632393	0.0497898	0.0199022	0.0581271	0.0462911	0.186849	0.0499678	0.129139	0.0465752
110	0.400404	0.523988	0.499382	0.672852	0.0733117	0.0802115	0.198831	0.08176	0.202691	0.122224	0.10218	0.00602962
115	0.424484	0.466678	0.473757	0.556307	0.0483193	0.0620524	0.252652	0.114227	0.16681	0.079176	0.0225712	0.107306
120	0.396745	0.497126	0.486827	0.589873	0.0383225	0.108893	0.197293	0.0665932	0.131596	0.0682802	0.0389001	0.0246422
125	0.440046	0.545672	0.411341	0.765623	0.0955607	0.164752	-0.0407512	0.0579828	0.145338	0.051994	0.0328841	0.0575854
130	0.431801	0.585965	0.478749	0.619314	0.0911502	0.0737777	0.128401	0.0522951	0.182747	0.0658716	0.0571741	0.10215
135	0.371847	0.482158	0.437841	0.632006	0.0409688	0.118574	0.222974	0.0227506	0.224449	0.117827	-0.0464989	0.00900078

## Sheet: OPTN+UB
-10	2397	2463.56	2517.11	2115.89	362.111	511.222	357.778	391.222	2034.89	1952.33	2159.33	1724.67	2034.89	1952.33	2159.33	1724.67	1	1	1	1
-5	2399	2282.67	2543.67	1885.11	362.111	511.222	357.778	391.222	2036.89	1771.44	2185.89	1493.89	2034.89	1952.33	2159.33	1724.67	1.00098	0.907347	1.0123	0.86619
0	362.111	511.222	357.778	391.222	362.111	511.222	357.778	391.222	0	0	0	0	2034.89	1952.33	2159.33	1724.67	0	0	0	0
5	652.333	836.333	439.778	590.556	362.111	511.222	357.778	391.222	290.222	325.111	82	199.334	2034.89	1952.33	2159.33	1724.67	0.142623	0.166524	0.0379747	0.115578
10	784.889	1029.56	511.778	688	362.111	511.222	357.778	391.222	422.778	518.334	154	296.778	2034.89	1952.33	2159.33	1724.67	0.207765	0.265495	0.0713183	0.172078
15	876.333	1178.11	625.444	825.556	362.111	511.222	357.778	391.222	514.222	666.889	267.666	434.334	2034.89	1952.33	2159.33	1724.67	0.252703	0.341586	0.123958	0.251836
20	1042.89	1104.44	663.778	858.444	362.111	511.222	357.778	391.222	680.778	593.222	306	467.222	2034.89	1952.33	2159.33	1724.67	0.334553	0.303853	0.14171	0.270906
25	1109.67	1238.33	847.111	941.222	362.111	511.222	357.778	391.222	747.556	727.111	489.333	550	2034.89	1952.33	2159.33	1724.67	0.367369	0.372432	0.226613	0.318902
30	1159	1374.67	839.889	1091.44	362.111	511.222	357.778	391.222	796.889	863.445	482.111	700.222	2034.89	1952.33	2159.33	1724.67	0.391613	0.442263	0.223268	0.406004
35	1154.33	1310	900.556	1216.67	362.111	511.222	357.778	391.222	792.222	798.778	542.778	825.445	2034.89	1952.33	2159.33	1724.67	0.38932	0.40914	0.251364	0.478611
40	1204.56	1602.22	977.444	1239.89	362.111	511.222	357.778	391.222	842.445	1091	619.666	848.667	2034.89	1952.33	2159.33	1724.67	0.414	0.558818	0.286971	0.492076
45	1304.22	1669.44	1100.67	1168.33	362.111	511.222	357.778	391.222	942.111	1158.22	742.889	777.111	2034.89	1952.33	2159.33	1724.67	0.462979	0.59325	0.344036	0.450586
50	1196.89	1717.33	1177.67	1194.56	362.111	511.222	357.778	391.222	834.778	1206.11	819.889	803.334	2034.89	1952.33	2159.33	1724.67	0.410233	0.617779	0.379695	0.465791
55	1214.78	1487.89	1130.11	1268.11	362.111	511.222	357.778	391.222	852.667	976.667	772.333	876.889	2034.89	1952.33	2159.33	1724.67	0.419024	0.500256	0.357672	0.50844
60	1187.89	1422.22	1246.56	1283.11	362.111	511.222	357.778	391.222	825.778	911	888.778	891.889	2034.89	1952.33	2159.33	1724.67	0.40581	0.466621	0.411598	0.517137
65	1155.67	1555.56	1422.67	1323.89	362.111	511.222	357.778	391.222	793.556	1044.33	1064.89	932.667	2034.89	1952.33	2159.33	1724.67	0.389975	0.534916	0.493156	0.540781
70	1296.78	1609.11	1418.33	1353.33	362.111	511.222	357.778	391.222	934.667	1097.89	1060.56	962.111	2034.89	1952.33	2159.33	1724.67	0.459321	0.562347	0.491149	0.557853
75	1185.78	1710.44	1266.44	1376	362.111	511.222	357.778	391.222	823.667	1199.22	908.666	984.778	2034.89	1952.33	2159.33	1724.67	0.404772	0.61425	0.420809	0.570996
80	1241.22	1533	1338.89	1479.44	362.111	511.222	357.778	391.222	879.111	1021.78	981.111	1088.22	2034.89	1952.33	2159.33	1724.67	0.432019	0.523362	0.454358	0.630975
85	1232	1712.33	1443.67	1511.33	362.111	511.222	357.778	391.222	869.889	1201.11	1085.89	1120.11	2034.89	1952.33	2159.33	1724.67	0.427487	0.615218	0.502882	0.649465
90	1174.11	1675.44	1398.89	1401	362.111	511.222	357.778	391.222	812	1164.22	1041.11	1009.78	2034.89	1952.33	2159.33	1724.67	0.399039	0.596323	0.482145	0.585492
95	1187	1540.44	1425.44	1277.78	362.111	511.222	357.778	391.222	824.889	1029.22	1067.67	886.556	2034.89	1952.33	2159.33	1724.67	0.405373	0.527175	0.494442	0.514045
100	1277	1531.78	1384.44	1572.22	362.111	511.222	357.778	391.222	914.889	1020.56	1026.67	1181	2034.89	1952.33	2159.33	1724.67	0.449601	0.522736	0.475455	0.68477
105	1279.33	1544.67	1386.67	1481.89	362.111	511.222	357.778	391.222	917.222	1033.44	1028.89	1090.67	2034.89	1952.33	2159.33	1724.67	0.450748	0.529338	0.476485	0.632393
110	1176.89	1534.22	1436.11	1551.67	362.111	511.222	357.778	391.222	814.778	1023	1078.33	1160.44	2034.89	1952.33	2159.33	1724.67	0.400404	0.523988	0.499382	0.672852
115	1225.89	1422.33	1380.78	1350.67	362.111	511.222	357.778	391.222	863.778	911.111	1023	959.445	2034.89	1952.33	2159.33	1724.67	0.424484	0.466678	0.473757	0.556307
120	1169.44	1481.78	1409	1408.56	362.111	511.222	357.778	391.222	807.333	970.556	1051.22	1017.33	2034.89	1952.33	2159.33	1724.67	0.396745	0.497126	0.486827	0.589873
125	1257.56	1576.56	1246	1711.67	362.111	511.222	357.778	391.222	895.445	1065.33	888.222	1320.44	2034.89	1952.33	2159.33	1724.67	0.440046	0.545672	0.411341	0.765623
130	1240.78	1655.22	1391.56	1459.33	362.111	511.222	357.778	391.222	878.667	1144	1033.78	1068.11	2034.89	1952.33	2159.33	1724.67	0.431801	0.585965	0.478749	0.619314
135	1118.78	1452.56	1303.22	1481.22	362.111	511.222	357.778	391.222	756.667	941.334	945.444	1090	2034.89	1952.33	2159.33	1724.67	0.371847	0.482158	0.437841	0.632006

## Sheet: GFP-OPTN-dUBD
-10	1683.89	2327.56	1221.11	2050.67	550.222	479.667	498.556	644.111	1133.67	1847.89	722.555	1406.56	1133.67	1847.89	722.555	1406.56	1	1	1	1
-5	1281.22	1844.44	947.778	1802.67	550.222	479.667	498.556	644.111	731	1364.78	449.222	1158.56	1133.67	1847.89	722.555	1406.56	0.64481	0.73856	0.621713	0.823683
0	550.222	479.667	498.556	644.111	550.222	479.667	498.556	644.111	0	0	0	0	1133.67	1847.89	722.555	1406.56	0	0	0	0
5	580.889	616.333	516	835.333	550.222	479.667	498.556	644.111	30.667	136.666	17.444	191.222	1133.67	1847.89	722.555	1406.56	0.0270512	0.0739579	0.0241421	0.135951
10	592.667	634.556	507.222	896.444	550.222	479.667	498.556	644.111	42.445	154.889	8.666	252.333	1133.67	1847.89	722.555	1406.56	0.0374404	0.0838194	0.0119936	0.179398
15	642.556	668.222	634	815	550.222	479.667	498.556	644.111	92.334	188.555	135.444	170.889	1133.67	1847.89	722.555	1406.56	0.0814472	0.102038	0.187451	0.121495
20	630.778	659.333	523	918.111	550.222	479.667	498.556	644.111	80.556	179.666	24.444	274	1133.67	1847.89	722.555	1406.56	0.0710579	0.0972277	0.03383	0.194802
25	644.222	706.333	615.222	912.444	550.222	479.667	498.556	644.111	94	226.666	116.666	268.333	1133.67	1847.89	722.555	1406.56	0.0829168	0.122662	0.161463	0.190773
30	679.889	749.444	650.667	1079.11	550.222	479.667	498.556	644.111	129.667	269.777	152.111	435	1133.67	1847.89	722.555	1406.56	0.114378	0.145992	0.210518	0.309266
35	667.222	694.667	560.667	1024.44	550.222	479.667	498.556	644.111	117	215	62.111	380.333	1133.67	1847.89	722.555	1406.56	0.103205	0.116349	0.0859602	0.2704
40	618.556	655.889	571.889	894.333	550.222	479.667	498.556	644.111	68.334	176.222	73.333	250.222	1133.67	1847.89	722.555	1406.56	0.060277	0.095364	0.101491	0.177897
45	599.667	599.111	611.778	916	550.222	479.667	498.556	644.111	49.445	119.444	113.222	271.889	1133.67	1847.89	722.555	1406.56	0.0436151	0.0646381	0.156697	0.193301
50	598.889	492.111	576.444	866.778	550.222	479.667	498.556	644.111	48.667	12.444	77.888	222.667	1133.67	1847.89	722.555	1406.56	0.0429288	0.00673417	0.107795	0.158307
55	680.889	557.222	553.222	958.667	550.222	479.667	498.556	644.111	130.667	77.555	54.666	314.556	1133.67	1847.89	722.555	1406.56	0.11526	0.0419695	0.0756565	0.223636
60	682.111	553.889	578.667	946.556	550.222	479.667	498.556	644.111	131.889	74.222	80.111	302.445	1133.67	1847.89	722.555	1406.56	0.116338	0.0401658	0.110872	0.215025
65	631.444	460.667	624.222	836.556	550.222	479.667	498.556	644.111	81.222	-19	125.666	192.445	1133.67	1847.89	722.555	1406.56	0.0716454	-0.010282	0.173919	0.13682
70	649.889	548.333	664.222	913.111	550.222	479.667	498.556	644.111	99.667	68.666	165.666	269	1133.67	1847.89	722.555	1406.56	0.0879156	0.0371592	0.229278	0.191247
75	663	480.556	521.667	890.778	550.222	479.667	498.556	644.111	112.778	0.889	23.111	246.667	1133.67	1847.89	722.555	1406.56	0.0994807	0.00048109	0.0319851	0.175369
80	657.889	687	634.667	755.111	550.222	479.667	498.556	644.111	107.667	207.333	136.111	111	1133.67	1847.89	722.555	1406.56	0.0949723	0.1122	0.188375	0.0789162
85	687.444	507.444	523.333	858.778	550.222	479.667	498.556	644.111	137.222	27.777	24.777	214.667	1133.67	1847.89	722.555	1406.56	0.121043	0.0150317	0.0342908	0.152619
90	696.889	563.778	676	838	550.222	479.667	498.556	644.111	146.667	84.111	177.444	193.889	1133.67	1847.89	722.555	1406.56	0.129374	0.0455173	0.245579	0.137847
95	659.111	585.889	539.333	724.222	550.222	479.667	498.556	644.111	108.889	106.222	40.777	80.111	1133.67	1847.89	722.555	1406.56	0.0960503	0.0574829	0.0564345	0.0569554
100	709.111	531.778	530.889	784	550.222	479.667	498.556	644.111	158.889	52.111	32.333	139.889	1133.67	1847.89	722.555	1406.56	0.140155	0.0282003	0.0447482	0.099455
105	606.667	516.444	540.556	709.222	550.222	479.667	498.556	644.111	56.445	36.777	42	65.111	1133.67	1847.89	722.555	1406.56	0.0497898	0.0199022	0.0581271	0.0462911
110	633.333	627.889	642.222	759.111	550.222	479.667	498.556	644.111	83.111	148.222	143.666	115	1133.67	1847.89	722.555	1406.56	0.0733117	0.0802115	0.198831	0.08176
115	605	594.333	681.111	804.778	550.222	479.667	498.556	644.111	54.778	114.666	182.555	160.667	1133.67	1847.89	722.555	1406.56	0.0483193	0.0620524	0.252652	0.114227
120	593.667	680.889	641.111	737.778	550.222	479.667	498.556	644.111	43.445	201.222	142.555	93.667	1133.67	1847.89	722.555	1406.56	0.0383225	0.108893	0.197293	0.0665932
125	658.556	784.111	469.111	725.667	550.222	479.667	498.556	644.111	108.334	304.444	-29.445	81.556	1133.67	1847.89	722.555	1406.56	0.0955607	0.164752	-0.0407512	0.0579828
130	653.556	616	591.333	717.667	550.222	479.667	498.556	644.111	103.334	136.333	92.777	73.556	1133.67	1847.89	722.555	1406.56	0.0911502	0.0737777	0.128401	0.0522951
135	596.667	698.778	659.667	676.111	550.222	479.667	498.556	644.111	46.445	219.111	161.111	32	1133.67	1847.89	722.555	1406.56	0.0409688	0.118574	0.222974	0.0227506

## Sheet: OPTN-dUBD-GFP
-10	1755.11	3657.78	3696.67	1758	590.778	751.444	1240.22	486.444	1164.33	2906.33	2456.44	1271.56	1164.33	2906.33	2456.44	1271.56	1	1	1	1
-5	1581.67	2310	2907	1423.89	590.778	751.444	1240.22	486.444	990.889	1558.56	1666.78	937.445	1164.33	2906.33	2456.44	1271.56	0.851036	0.536262	0.678533	0.737242
0	590.778	751.444	1240.22	486.444	590.778	751.444	1240.22	486.444	0	0	0	0	1164.33	2906.33	2456.44	1271.56	0	0	0	0
5	711.667	843	1294.11	587.333	590.778	751.444	1240.22	486.444	120.889	91.556	53.889	100.889	1164.33	2906.33	2456.44	1271.56	0.103827	0.0315022	0.0219378	0.0793429
10	785	847.778	1291.33	607.778	590.778	751.444	1240.22	486.444	194.222	96.334	51.111	121.334	1164.33	2906.33	2456.44	1271.56	0.16681	0.0331462	0.0208069	0.0954217
15	672.556	983.222	1346.67	514.667	590.778	751.444	1240.22	486.444	81.778	231.778	106.445	28.223	1164.33	2906.33	2456.44	1271.56	0.0702359	0.0797493	0.0433329	0.0221956
20	707.111	957.667	1345.44	574.222	590.778	751.444	1240.22	486.444	116.333	206.223	105.222	87.778	1164.33	2906.33	2456.44	1271.56	0.0999139	0.0709564	0.0428351	0.069032
25	731.333	1025.67	1382.44	597.444	590.778	751.444	1240.22	486.444	140.555	274.223	142.222	111	1164.33	2906.33	2456.44	1271.56	0.120717	0.0943536	0.0578975	0.0872946
30	735.556	1107.44	1465.22	614.222	590.778	751.444	1240.22	486.444	144.778	356	225	127.778	1164.33	2906.33	2456.44	1271.56	0.124344	0.122491	0.0915958	0.100489
35	798.333	1015.33	1298.78	597.444	590.778	751.444	1240.22	486.444	207.555	263.889	58.556	111	1164.33	2906.33	2456.44	1271.56	0.178261	0.0907979	0.0238377	0.0872946
40	733.444	931.556	1350.33	528.556	590.778	751.444	1240.22	486.444	142.666	180.112	110.111	42.112	1164.33	2906.33	2456.44	1271.56	0.12253	0.0619722	0.0448253	0.0331185
45	723.778	812.556	1588.56	541.889	590.778	751.444	1240.22	486.444	133	61.112	348.334	55.445	1164.33	2906.33	2456.44	1271.56	0.114228	0.0210272	0.141804	0.0436041
50	711.222	927.222	1571.11	511	590.778	751.444	1240.22	486.444	120.444	175.778	330.889	24.556	1164.33	2906.33	2456.44	1271.56	0.103445	0.060481	0.134702	0.0193118
55	748	1132.89	1585.44	542.778	590.778	751.444	1240.22	486.444	157.222	381.445	345.222	56.334	1164.33	2906.33	2456.44	1271.56	0.135032	0.131246	0.140537	0.0443032
60	736	957.222	1439.67	518.444	590.778	751.444	1240.22	486.444	145.222	205.778	199.445	32	1164.33	2906.33	2456.44	1271.56	0.124725	0.0708033	0.0811925	0.025166
65	688.889	976.222	1675.22	652.333	590.778	751.444	1240.22	486.444	98.111	224.778	435	165.889	1164.33	2906.33	2456.44	1271.56	0.0842637	0.0773407	0.177085	0.130461
70	670.667	1063.33	1817.89	565.778	590.778	751.444	1240.22	486.444	79.889	311.889	577.667	79.334	1164.33	2906.33	2456.44	1271.56	0.0686135	0.107314	0.235164	0.0623913
75	611.444	1151.67	1611.67	635.889	590.778	751.444	1240.22	486.444	20.666	400.223	371.445	149.445	1164.33	2906.33	2456.44	1271.56	0.0177492	0.137707	0.151212	0.117529
80	678.778	987.889	1553.78	640.667	590.778	751.444	1240.22	486.444	88	236.445	313.556	154.223	1164.33	2906.33	2456.44	1271.56	0.0755798	0.0813551	0.127646	0.121287
85	705.111	1049.67	1747.33	582	590.778	751.444	1240.22	486.444	114.333	298.223	507.111	95.556	1164.33	2906.33	2456.44	1271.56	0.0981961	0.102611	0.206441	0.0751489
90	754.111	988.889	1561.89	497.333	590.778	751.444	1240.22	486.444	163.333	237.445	321.667	10.889	1164.33	2906.33	2456.44	1271.56	0.14028	0.0816991	0.130948	0.00856352
95	784.111	1040.89	1362.89	525.444	590.778	751.444	1240.22	486.444	193.333	289.445	122.667	39	1164.33	2906.33	2456.44	1271.56	0.166046	0.0995911	0.0499368	0.0306711
100	785.222	938.778	1401	541.444	590.778	751.444	1240.22	486.444	194.444	187.334	160.778	55	1164.33	2906.33	2456.44	1271.56	0.167	0.0644571	0.0654515	0.0432541
105	808.333	896.667	1557.44	545.667	590.778	751.444	1240.22	486.444	217.555	145.223	317.222	59.223	1164.33	2906.33	2456.44	1271.56	0.186849	0.0499678	0.129139	0.0465752
110	826.778	1106.67	1491.22	494.111	590.778	751.444	1240.22	486.444	236	355.223	251	7.667	1164.33	2906.33	2456.44	1271.56	0.202691	0.122224	0.10218	0.00602962
115	785	981.556	1295.67	622.889	590.778	751.444	1240.22	486.444	194.222	230.112	55.445	136.445	1164.33	2906.33	2456.44	1271.56	0.16681	0.079176	0.0225712	0.107306
120	744	949.889	1335.78	517.778	590.778	751.444	1240.22	486.444	153.222	198.445	95.556	31.334	1164.33	2906.33	2456.44	1271.56	0.131596	0.0682802	0.0389001	0.0246422
125	760	902.556	1321	559.667	590.778	751.444	1240.22	486.444	169.222	151.112	80.778	73.223	1164.33	2906.33	2456.44	1271.56	0.145338	0.051994	0.0328841	0.0575854
130	803.556	942.889	1380.67	616.333	590.778	751.444	1240.22	486.444	212.778	191.445	140.445	129.889	1164.33	2906.33	2456.44	1271.56	0.182747	0.0658716	0.0571741	0.10215
135	852.111	1093.89	1126	497.889	590.778	751.444	1240.22	486.444	261.333	342.445	-114.222	11.445	1164.33	2906.33	2456.44	1271.56	0.224449	0.117827	-0.0464989	0.00900078
