# Supplementary material for: Autophagy adaptors mediate Parkin-dependent mitophagy by forming sheet-like liquid condensates
Source: EMBO J. 2024 Oct 17;43(22):5613–34. doi: 10.1038/s44318-024-00272-5 (PMC11574277; doi:10.1038/s44318-024-00272-5)
Supplement: Supplementary file 9 — EV Figure Source Data [file 44318_2024_272_MOESM9_ESM.zip › SourceData_allEV/FigureEV4/B/Nano-E478G FRAP.xlsx]

## Sheet: Sheet1
	E478G+Nano
1	349.444	332.444	507.556	494	198.111	205.778	273.333	233.889	151.333	126.666	234.223	260.111	151.333	126.666	234.223	260.111	1	1	1	1
2	349.111	332.111	486.444	458	198.111	205.778	273.333	233.889	151	126.333	213.111	224.111	151.333	126.666	234.223	260.111	0.9978	0.997371	0.909864	0.861598
3	198.111	205.778	273.333	233.889	198.111	205.778	273.333	233.889	0	0	0	0	151.333	126.666	234.223	260.111	0	0	0	0
4	200.556	211.778	275.556	248	198.111	205.778	273.333	233.889	2.445	6	2.223	14.111	151.333	126.666	234.223	260.111	0.0161564	0.0473687	0.00949096	0.0542499
5	215.333	209.667	284	250.444	198.111	205.778	273.333	233.889	17.222	3.889	10.667	16.555	151.333	126.666	234.223	260.111	0.113802	0.0307028	0.0455421	0.0636459
6	223.111	219.778	290.222	264.444	198.111	205.778	273.333	233.889	25	14	16.889	30.555	151.333	126.666	234.223	260.111	0.165199	0.110527	0.0721065	0.117469
7	231.222	234.778	295.111	294.222	198.111	205.778	273.333	233.889	33.111	29	21.778	60.333	151.333	126.666	234.223	260.111	0.218796	0.228949	0.0929798	0.231951
8	244.778	227.667	298.778	268.444	198.111	205.778	273.333	233.889	46.667	21.889	25.445	34.555	151.333	126.666	234.223	260.111	0.308373	0.172809	0.108636	0.132847
9	228.222	215.333	286.556	278.111	198.111	205.778	273.333	233.889	30.111	9.555	13.223	44.222	151.333	126.666	234.223	260.111	0.198972	0.0754346	0.0564547	0.170012
10	237.333	218.111	298.111	262.667	198.111	205.778	273.333	233.889	39.222	12.333	24.778	28.778	151.333	126.666	234.223	260.111	0.259177	0.0973663	0.105788	0.110637
11	219	218.333	289.889	264.778	198.111	205.778	273.333	233.889	20.889	12.555	16.556	30.889	151.333	126.666	234.223	260.111	0.138033	0.0991189	0.0706848	0.118753
12	237.778	219.889	308.556	249.889	198.111	205.778	273.333	233.889	39.667	14.111	35.223	16	151.333	126.666	234.223	260.111	0.262117	0.111403	0.150382	0.0615122
13	222	235.778	307.444	270.444	198.111	205.778	273.333	233.889	23.889	30	34.111	36.555	151.333	126.666	234.223	260.111	0.157857	0.236843	0.145635	0.140536
14	239.333	221	308.778	266.444	198.111	205.778	273.333	233.889	41.222	15.222	35.445	32.555	151.333	126.666	234.223	260.111	0.272393	0.120174	0.15133	0.125158
15	225.889	225.778	306.889	247.889	198.111	205.778	273.333	233.889	27.778	20	33.556	14	151.333	126.666	234.223	260.111	0.183555	0.157896	0.143265	0.0538232
16	232.222	229.333	296.444	264.333	198.111	205.778	273.333	233.889	34.111	23.555	23.111	30.444	151.333	126.666	234.223	260.111	0.225404	0.185962	0.0986709	0.117042
17	222	214.778	298.444	266.111	198.111	205.778	273.333	233.889	23.889	9	25.111	32.222	151.333	126.666	234.223	260.111	0.157857	0.071053	0.10721	0.123878
18	228.111	231.333	283.667	259.444	198.111	205.778	273.333	233.889	30	25.555	10.334	25.555	151.333	126.666	234.223	260.111	0.198238	0.201751	0.0441203	0.0982465
19	220.778	228.111	291.444	268.667	198.111	205.778	273.333	233.889	22.667	22.333	18.111	34.778	151.333	126.666	234.223	260.111	0.149782	0.176314	0.0773237	0.133704
20	231	222.333	293	265.111	198.111	205.778	273.333	233.889	32.889	16.555	19.667	31.222	151.333	126.666	234.223	260.111	0.217329	0.130698	0.083967	0.120033
21	223.778	234.333	292.667	272.889	198.111	205.778	273.333	233.889	25.667	28.555	19.334	39	151.333	126.666	234.223	260.111	0.169606	0.225435	0.0825453	0.149936
22	222.111	234.667	293.556	279.333	198.111	205.778	273.333	233.889	24	28.889	20.223	45.444	151.333	126.666	234.223	260.111	0.158591	0.228072	0.0863408	0.17471
23	205.333	221.889	325.556	254.222	198.111	205.778	273.333	233.889	7.222	16.111	52.223	20.333	151.333	126.666	234.223	260.111	0.0477226	0.127193	0.222963	0.0781705
24	241.667	226.889	290.778	244.333	198.111	205.778	273.333	233.889	43.556	21.111	17.445	10.444	151.333	126.666	234.223	260.111	0.287816	0.166667	0.0744803	0.0401521
25	230.222	238.667	283.444	273.444	198.111	205.778	273.333	233.889	32.111	32.889	10.111	39.555	151.333	126.666	234.223	260.111	0.212188	0.259651	0.0431683	0.15207
26	226.556	216.111	290.778	252.333	198.111	205.778	273.333	233.889	28.445	10.333	17.445	18.444	151.333	126.666	234.223	260.111	0.187963	0.0815767	0.0744803	0.0709082
27	241.222	236.667	300.889	270.111	198.111	205.778	273.333	233.889	43.111	30.889	27.556	36.222	151.333	126.666	234.223	260.111	0.284875	0.243862	0.117649	0.139256
28	236.333	215.556	293	253.444	198.111	205.778	273.333	233.889	38.222	9.778	19.667	19.555	151.333	126.666	234.223	260.111	0.252569	0.0771951	0.083967	0.0751794
29	227.222	225.444	281.222	260.667	198.111	205.778	273.333	233.889	29.111	19.666	7.889	26.778	151.333	126.666	234.223	260.111	0.192364	0.155259	0.0336816	0.102948
30	230.111	206	285.667	263.889	198.111	205.778	273.333	233.889	32	0.222	12.334	30	151.333	126.666	234.223	260.111	0.211454	0.00175264	0.0526592	0.115335
