# Supplementary material for: Autophagy adaptors mediate Parkin-dependent mitophagy by forming sheet-like liquid condensates
Source: EMBO J. 2024 Oct 17;43(22):5613–34. doi: 10.1038/s44318-024-00272-5 (PMC11574277; doi:10.1038/s44318-024-00272-5)
Supplement: Supplementary file 9 — EV Figure Source Data [file 44318_2024_272_MOESM9_ESM.zip › SourceData_allEV/FigureEV4/D/20240728_Mitophagy flux.xlsx]

## Sheet: Sheet1
	Free	Full	Free/Total
PKO	0	11169.6	0	0
	47.95	13250.6	0.00360565	0.360565
	0	15061.7	0	0
OPTN+Ub	1968.74	6766.18	0.225387	22.5387
	2484.69	6861.15	0.265861	26.5861
	2275.03	6930.23	0.247145	24.7145
G-O-D	36.828	10088.6	0.00363718	0.363718
	63.95	10029.5	0.0063358	0.63358
	51.536	12672.3	0.00405035	0.405035
O-D-G	0	6880.3	0	0
	0	6435	0	0
	0	7990.66	0	0
